# Supplementary material for: Neutrophil prime unique transcriptional responses in intestinal organoids during infection with nontyphoidal Salmonella enterica serovars
Source: mSphere. 2024 Nov 20;9(12):e00693-24. doi: 10.1128/msphere.00693-24 (PMC11656734; doi:10.1128/msphere.00693-24)
Supplement: Table S1 — Complete list of significant Reactome pathways. [file msphere.00693-24-s0002.xlsx]

## Sheet: Sheet1
term	gene_ratio	pvalue	injection	HIO
Activation of anterior HOX genes in hindbrain development during early embryogenesis	0.00826446	0.673402	PBS	PMN-HIO
Activation of G protein gated Potassium channels	0.04	0.262192	PBS	PMN-HIO
Activation of GABAB receptors	0.025641	0.356373	PBS	PMN-HIO
Activation of HOX genes during differentiation	0.00826446	0.673402	PBS	PMN-HIO
Activation of IRF3/IRF7 mediated by TBK1/IKK epsilon	0.0625	0.21664	PBS	PMN-HIO
Activation of NF-kappaB in B cells	0.0298507	0.183799	PBS	PMN-HIO
Adaptive Immune System	0.0212766	0.000624699	PBS	PMN-HIO
alpha-linolenic (omega3) and linoleic (omega6) acid metabolism	0.0833333	0.183799	PBS	PMN-HIO
alpha-linolenic acid (ALA) metabolism	0.0833333	0.183799	PBS	PMN-HIO
Alpha-protein kinase 1 signaling pathway	0.0909091	0.181203	PBS	PMN-HIO
Antigen activates B Cell Receptor (BCR) leading to generation of second messengers	0.0117647	0.580575	PBS	PMN-HIO
Antigen Presentation: Folding, assembly and peptide loading of class I MHC	0.04	0.262192	PBS	PMN-HIO
Antigen processing-Cross presentation	0.0606061	0.000979421	PBS	PMN-HIO
Antimicrobial peptides	0.0206186	0.261431	PBS	PMN-HIO
Aquaporin-mediated transport	0.0192308	0.433936	PBS	PMN-HIO
ATF4 activates genes in response to endoplasmic reticulum stress	0.0740741	0.0593115	PBS	PMN-HIO
Biological oxidations	0.00458716	0.84363	PBS	PMN-HIO
Biosynthesis of specialized proresolving mediators (SPMs)	0.0555556	0.23175	PBS	PMN-HIO
C-type lectin receptors (CLRs)	0.0367647	0.0185167	PBS	PMN-HIO
Cardiac conduction	0.00719425	0.702215	PBS	PMN-HIO
Caspase activation via Death Receptors in the presence of ligand	0.0666667	0.206866	PBS	PMN-HIO
Caspase activation via extrinsic apoptotic signalling pathway	0.04	0.262192	PBS	PMN-HIO
CD209 (DC-SIGN) signaling	0.05	0.245301	PBS	PMN-HIO
Cell-Cell communication	0.00787402	0.678927	PBS	PMN-HIO
Cell surface interactions at the vascular wall	0.0263158	0.0461814	PBS	PMN-HIO
Cellular responses to external stimuli	0.0142857	0.155523	PBS	PMN-HIO
Cellular responses to stress	0.0147059	0.148663	PBS	PMN-HIO
Cellular Senescence	0.015544	0.262192	PBS	PMN-HIO
Chemokine receptors bind chemokines	0.0877193	0.000781372	PBS	PMN-HIO
Chromatin modifying enzymes	0.00729927	0.673402	PBS	PMN-HIO
Chromatin organization	0.00729927	0.673402	PBS	PMN-HIO
Class A/1 (Rhodopsin-like receptors)	0.027439	0.00456601	PBS	PMN-HIO
Class I MHC mediated antigen processing & presentation	0.0162602	0.138082	PBS	PMN-HIO
Classical Kir channels	0.25	0.0929528	PBS	PMN-HIO
CLEC7A (Dectin-1) signaling	0.0412371	0.024641	PBS	PMN-HIO
CLEC7A/inflammasome pathway	0.333333	0.00600297	PBS	PMN-HIO
Complement cascade	0.00892857	0.654037	PBS	PMN-HIO
Constitutive Signaling by Aberrant PI3K in Cancer	0.016129	0.48324	PBS	PMN-HIO
Cross-presentation of particulate exogenous antigens (phagosomes)	0.5	5.4e-06	PBS	PMN-HIO
Cytochrome P450 - arranged by substrate type	0.0153846	0.494318	PBS	PMN-HIO
Cytokine Signaling in Immune system	0.0361011	4.83e-13	PBS	PMN-HIO
Cytosolic sensors of pathogen-associated DNA	0.047619	0.0431108	PBS	PMN-HIO
DAP12 interactions	0.0606061	0.078031	PBS	PMN-HIO
DAP12 signaling	0.04	0.262192	PBS	PMN-HIO
DARPP-32 events	0.04	0.262192	PBS	PMN-HIO
DDX58/IFIH1-mediated induction of interferon-alpha/beta	0.0384615	0.0670293	PBS	PMN-HIO
Death Receptor Signalling	0.0214286	0.183213	PBS	PMN-HIO
Dectin-1 mediated noncanonical NF-kB signaling	0.0166667	0.475448	PBS	PMN-HIO
Dectin-2 family	0.0384615	0.270154	PBS	PMN-HIO
Defective CSF2RA causes pulmonary surfactant metabolism dysfunction 4 (SMDP4)	0.125	0.151853	PBS	PMN-HIO
Defective CSF2RB causes pulmonary surfactant metabolism dysfunction 5 (SMDP5)	0.125	0.151853	PBS	PMN-HIO
Detoxification of Reactive Oxygen Species	0.114286	0.00127016	PBS	PMN-HIO
Deubiquitination	0.00335571	0.923994	PBS	PMN-HIO
Developmental Biology	0.00923361	0.354145	PBS	PMN-HIO
DEx/H-box helicases activate type I IFN and inflammatory cytokines production	0.285714	0.00766849	PBS	PMN-HIO
Disease	0.00772947	0.580575	PBS	PMN-HIO
Diseases associated with surfactant metabolism	0.1	0.17441	PBS	PMN-HIO
Diseases associated with the TLR signaling cascade	0.166667	0.000462704	PBS	PMN-HIO
Diseases of Immune System	0.166667	0.000462704	PBS	PMN-HIO
Diseases of metabolism	0.00961539	0.636387	PBS	PMN-HIO
Diseases of signal transduction	0.00277008	0.965476	PBS	PMN-HIO
Dissolution of Fibrin Clot	0.0769231	0.190554	PBS	PMN-HIO
Downstream signaling events of B Cell Receptor (BCR)	0.025	0.218675	PBS	PMN-HIO
Downstream TCR signaling	0.0204082	0.262192	PBS	PMN-HIO
ECM proteoglycans	0.0133333	0.541607	PBS	PMN-HIO
Eicosanoids	0.0833333	0.183799	PBS	PMN-HIO
Endosomal/Vacuolar pathway	0.0909091	0.181203	PBS	PMN-HIO
ER-Phagosome pathway	0.0240964	0.226946	PBS	PMN-HIO
Erythropoietin activates Phosphoinositide-3-kinase (PI3K)	0.0833333	0.183799	PBS	PMN-HIO
Extracellular matrix organization	0.0134228	0.262192	PBS	PMN-HIO
Factors involved in megakaryocyte development and platelet production	0.00591716	0.77609	PBS	PMN-HIO
Fatty acids	0.0666667	0.206866	PBS	PMN-HIO
Fatty acyl-CoA biosynthesis	0.027027	0.353761	PBS	PMN-HIO
Fc epsilon receptor (FCERI) signaling	0.010989	0.494318	PBS	PMN-HIO
FCERI mediated NF-kB activation	0.0147059	0.366178	PBS	PMN-HIO
Fcgamma receptor (FCGR) dependent phagocytosis	0.0142857	0.375503	PBS	PMN-HIO
FCGR activation	0.0298507	0.183799	PBS	PMN-HIO
FLT3 Signaling	0.008	0.639947	PBS	PMN-HIO
Formation of the cornified envelope	0.0078125	0.679374	PBS	PMN-HIO
Formyl peptide receptors bind formyl peptides and many other ligands	0.285714	0.00766849	PBS	PMN-HIO
G alpha (i) signalling events	0.0199501	0.0339108	PBS	PMN-HIO
G alpha (q) signalling events	0.00938967	0.579141	PBS	PMN-HIO
G alpha (s) signalling events	0.00185874	1	PBS	PMN-HIO
G protein gated Potassium channels	0.04	0.262192	PBS	PMN-HIO
GABA B receptor activation	0.025641	0.356373	PBS	PMN-HIO
GABA receptor activation	0.0178571	0.458833	PBS	PMN-HIO
Gene and protein expression by JAK-STAT signaling after Interleukin-12 stimulation	0.0263158	0.354145	PBS	PMN-HIO
Gene expression (Transcription)	0.000687758	1	PBS	PMN-HIO
Generic Transcription Pathway	0.000834028	1	PBS	PMN-HIO
GPCR downstream signalling	0.00905797	0.366552	PBS	PMN-HIO
GPCR ligand binding	0.0195652	0.0247176	PBS	PMN-HIO
Hemostasis	0.0149031	0.0720154	PBS	PMN-HIO
HIV Infection	0.00877193	0.601955	PBS	PMN-HIO
Host Interactions of HIV factors	0.016	0.340519	PBS	PMN-HIO
IkBA variant leads to EDA-ID	0.428571	0.000317921	PBS	PMN-HIO
IKK complex recruitment mediated by RIP1	0.0454545	0.260891	PBS	PMN-HIO
IL-6-type cytokine receptor ligand interactions	0.0588235	0.222789	PBS	PMN-HIO
Immune System	0.0270144	6.75e-24	PBS	PMN-HIO
Immunoregulatory interactions between a Lymphoid and a non-Lymphoid cell	0.0441989	0.000716746	PBS	PMN-HIO
Incretin synthesis, secretion, and inactivation	0.0434783	0.261431	PBS	PMN-HIO
Infectious disease	0.00540541	0.811521	PBS	PMN-HIO
Inflammasomes	0.1	0.03858	PBS	PMN-HIO
Inhibition of voltage gated Ca2+ channels via Gbeta/gamma subunits	0.04	0.262192	PBS	PMN-HIO
Innate Immune System	0.0357143	1.96e-17	PBS	PMN-HIO
Integrin cell surface interactions	0.047619	0.0188806	PBS	PMN-HIO
Interferon alpha/beta signaling	0.0149254	0.50376	PBS	PMN-HIO
Interferon gamma signaling	0.045977	0.0209383	PBS	PMN-HIO
Interferon Signaling	0.0207254	0.141168	PBS	PMN-HIO
Interleukin-1 family signaling	0.0362319	0.0188806	PBS	PMN-HIO
Interleukin-1 processing	0.375	0.000460076	PBS	PMN-HIO
Interleukin-1 signaling	0.049505	0.00600297	PBS	PMN-HIO
Interleukin-10 signaling	0.288889	2.08e-16	PBS	PMN-HIO
Interleukin-12 family signaling	0.0175439	0.46312	PBS	PMN-HIO
Interleukin-12 signaling	0.0212766	0.407156	PBS	PMN-HIO
Interleukin-17 signaling	0.0140845	0.524411	PBS	PMN-HIO
Interleukin-2 family signaling	0.0454545	0.125108	PBS	PMN-HIO
Interleukin-3, Interleukin-5 and GM-CSF signaling	0.0638298	0.024641	PBS	PMN-HIO
Interleukin-4 and Interleukin-13 signaling	0.109091	5.01e-10	PBS	PMN-HIO
Interleukin-6 family signaling	0.0833333	0.0508609	PBS	PMN-HIO
Interleukin-6 signaling	0.0909091	0.181203	PBS	PMN-HIO
Interleukin receptor SHC signaling	0.0769231	0.0559565	PBS	PMN-HIO
Intracellular signaling by second messengers	0.00694444	0.684703	PBS	PMN-HIO
Inwardly rectifying K+ channels	0.0322581	0.311194	PBS	PMN-HIO
IRAK2 mediated activation of TAK1 complex upon TLR7/8 or 9 stimulation	0.0666667	0.206866	PBS	PMN-HIO
IRAK4 deficiency (TLR2/4)	0.0909091	0.181203	PBS	PMN-HIO
Keratinization	0.00465116	0.842025	PBS	PMN-HIO
Linoleic acid (LA) metabolism	0.125	0.151853	PBS	PMN-HIO
MAP kinase activation	0.015873	0.487013	PBS	PMN-HIO
MAP3K8 (TPL2)-dependent MAPK1/3 activation	0.0625	0.21664	PBS	PMN-HIO
MAPK family signaling cascades	0.00724638	0.67456	PBS	PMN-HIO
MAPK1 (ERK2) activation	0.125	0.151853	PBS	PMN-HIO
MAPK1/MAPK3 signaling	0.00843882	0.621869	PBS	PMN-HIO
MAPK3 (ERK1) activation	0.111111	0.162058	PBS	PMN-HIO
Melanin biosynthesis	0.2	0.114391	PBS	PMN-HIO
Metabolism	0.00289575	1	PBS	PMN-HIO
Metabolism of amino acids and derivatives	0.00271739	0.965626	PBS	PMN-HIO
Metabolism of lipids	0.00684931	0.678927	PBS	PMN-HIO
Metabolism of proteins	0.00397022	1	PBS	PMN-HIO
Metal sequestration by antimicrobial proteins	0.166667	0.127571	PBS	PMN-HIO
Miscellaneous substrates	0.0833333	0.183799	PBS	PMN-HIO
Muscle contraction	0.00483092	0.834936	PBS	PMN-HIO
MyD88-independent TLR4 cascade	0.0416667	0.024641	PBS	PMN-HIO
MyD88 cascade initiated on plasma membrane	0.0357143	0.0752058	PBS	PMN-HIO
MyD88 deficiency (TLR2/4)	0.1	0.17441	PBS	PMN-HIO
MyD88 dependent cascade initiated on endosome	0.0549451	0.00437159	PBS	PMN-HIO
MyD88:MAL(TIRAP) cascade initiated on plasma membrane	0.0425532	0.024641	PBS	PMN-HIO
Nef and signal transduction	0.285714	0.00766849	PBS	PMN-HIO
Negative regulation of the PI3K/AKT network	0.0208333	0.261431	PBS	PMN-HIO
Neuronal System	0.00249377	0.977561	PBS	PMN-HIO
Neurotransmitter receptors and postsynaptic signal transmission	0.00510204	0.817912	PBS	PMN-HIO
Neutrophil degranulation	0.0567227	3.39e-16	PBS	PMN-HIO
NF-kB is activated and signals survival	0.153846	0.0226715	PBS	PMN-HIO
NIK-->noncanonical NF-kB signaling	0.0169492	0.471426	PBS	PMN-HIO
Nucleotide-binding domain, leucine rich repeat containing receptor (NLR) signaling pathways	0.037037	0.151984	PBS	PMN-HIO
Opioid Signalling	0.0111111	0.593924	PBS	PMN-HIO
Other interleukin signaling	0.0416667	0.262192	PBS	PMN-HIO
Other semaphorin interactions	0.105263	0.0354622	PBS	PMN-HIO
p75 NTR receptor-mediated signalling	0.0206186	0.261431	PBS	PMN-HIO
p75NTR signals via NF-kB	0.125	0.0270314	PBS	PMN-HIO
Passive transport by Aquaporins	0.0769231	0.190554	PBS	PMN-HIO
Peptide hormone metabolism	0.011236	0.59191	PBS	PMN-HIO
Peptide ligand-binding receptors	0.0410256	0.000979421	PBS	PMN-HIO
PERK regulates gene expression	0.0625	0.0752058	PBS	PMN-HIO
Phase 4 - resting membrane potential	0.0526316	0.238708	PBS	PMN-HIO
Phase I - Functionalization of compounds	0.00961539	0.636387	PBS	PMN-HIO
Phospholipid metabolism	0.00476191	0.836872	PBS	PMN-HIO
Phosphorylation of CD3 and TCR zeta chains	0.0434783	0.261431	PBS	PMN-HIO
PI Metabolism	0.0120482	0.579141	PBS	PMN-HIO
PI3K/AKT Signaling in Cancer	0.011236	0.59191	PBS	PMN-HIO
PI5P, PP2A and IER3 Regulate PI3K/AKT Signaling	0.0224719	0.245301	PBS	PMN-HIO
PIP3 activates AKT signaling	0.00803213	0.639947	PBS	PMN-HIO
PKMTs methylate histone lysines	0.028169	0.192645	PBS	PMN-HIO
Platelet activation, signaling and aggregation	0.0077821	0.652241	PBS	PMN-HIO
Platelet degranulation	0.016	0.340519	PBS	PMN-HIO
Platelet homeostasis	0.0117647	0.580575	PBS	PMN-HIO
Platelet sensitization by LDL	0.0588235	0.222789	PBS	PMN-HIO
Post-translational modification: synthesis of GPI-anchored proteins	0.0107527	0.602401	PBS	PMN-HIO
Post-translational protein modification	0.00283086	1	PBS	PMN-HIO
Post-translational protein phosphorylation	0.00934579	0.640122	PBS	PMN-HIO
Potassium Channels	0.010101	0.623636	PBS	PMN-HIO
PPARA activates gene expression	0.00877193	0.658771	PBS	PMN-HIO
Programmed Cell Death	0.00561798	0.790409	PBS	PMN-HIO
PTK6 promotes HIF1A stabilization	0.166667	0.127571	PBS	PMN-HIO
RAF-independent MAPK1/3 activation	0.0454545	0.260891	PBS	PMN-HIO
RAF/MAP kinase cascade	0.00431035	0.858449	PBS	PMN-HIO
REACTOME root term	0.00707948	1	PBS	PMN-HIO
Regulated proteolysis of p75NTR	0.0909091	0.181203	PBS	PMN-HIO
Regulation of beta-cell development	0.025641	0.356373	PBS	PMN-HIO
Regulation of Complement cascade	0.00980392	0.633693	PBS	PMN-HIO
Regulation of gene expression in beta cells	0.0526316	0.238708	PBS	PMN-HIO
Regulation of Insulin-like Growth Factor (IGF) transport and uptake by Insulin-like Growth Factor Binding Proteins (IGFBPs)	0.00806452	0.67456	PBS	PMN-HIO
Regulation of lipid metabolism by PPARalpha	0.00869565	0.659652	PBS	PMN-HIO
Regulation of signaling by CBL	0.0952381	0.0417623	PBS	PMN-HIO
Regulation of TLR by endogenous ligand	0.105263	0.0354622	PBS	PMN-HIO
Regulation of TNFR1 signaling	0.03125	0.317908	PBS	PMN-HIO
Response to elevated platelet cytosolic Ca2+	0.0153846	0.354145	PBS	PMN-HIO
RET signaling	0.0263158	0.354145	PBS	PMN-HIO
Rho GTPase cycle	0.00714286	0.702297	PBS	PMN-HIO
RHO GTPase Effectors	0.0188088	0.0856622	PBS	PMN-HIO
RHO GTPases Activate Formins	0.00735294	0.696063	PBS	PMN-HIO
RHO GTPases Activate NADPH Oxidases	0.208333	1.8e-05	PBS	PMN-HIO
RIP-mediated NFkB activation via ZBP1	0.176471	0.00244568	PBS	PMN-HIO
RNA Polymerase II Transcription	0.000757576	1	PBS	PMN-HIO
ROS and RNS production in phagocytes	0.111111	0.00135951	PBS	PMN-HIO
RUNX1 regulates transcription of genes involved in differentiation of HSCs	0.00769231	0.683011	PBS	PMN-HIO
Semaphorin interactions	0.03125	0.181203	PBS	PMN-HIO
Senescence-Associated Secretory Phenotype (SASP)	0.0272727	0.129725	PBS	PMN-HIO
Signal regulatory protein family interactions	0.0714286	0.199749	PBS	PMN-HIO
Signal Transduction	0.00956938	0.148663	PBS	PMN-HIO
Signaling by Erythropoietin	0.0434783	0.261431	PBS	PMN-HIO
Signaling by GPCR	0.00936968	0.317908	PBS	PMN-HIO
Signaling by Interleukins	0.0566449	1.38e-15	PBS	PMN-HIO
Signaling by Non-Receptor Tyrosine Kinases	0.0196078	0.431448	PBS	PMN-HIO
Signaling by PTK6	0.0196078	0.431448	PBS	PMN-HIO
Signaling by Receptor Tyrosine Kinases	0.00879121	0.530057	PBS	PMN-HIO
Signaling by Rho GTPases	0.0155902	0.125278	PBS	PMN-HIO
Signaling by the B Cell Receptor (BCR)	0.0182927	0.218675	PBS	PMN-HIO
Signaling by VEGF	0.038835	0.0288241	PBS	PMN-HIO
SUMO E3 ligases SUMOylate target proteins	0.0117647	0.468715	PBS	PMN-HIO
SUMOylation	0.0113636	0.48274	PBS	PMN-HIO
SUMOylation of immune response proteins	0.181818	0.0182019	PBS	PMN-HIO
Surfactant metabolism	0.0333333	0.303934	PBS	PMN-HIO
Synthesis of 5-eicosatetraenoic acids	0.111111	0.162058	PBS	PMN-HIO
Synthesis of Leukotrienes (LT) and Eoxins (EX)	0.0909091	0.0443005	PBS	PMN-HIO
Synthesis of Lipoxins (LX)	0.166667	0.127571	PBS	PMN-HIO
Synthesis of PIPs at the plasma membrane	0.0192308	0.433936	PBS	PMN-HIO
Synthesis of very long-chain fatty acyl-CoAs	0.0416667	0.262192	PBS	PMN-HIO
Synthesis, secretion, and inactivation of Glucagon-like Peptide-1 (GLP-1)	0.05	0.245301	PBS	PMN-HIO
Synthesis, secretion, and inactivation of Glucose-dependent Insulinotropic Polypeptide (GIP)	0.0769231	0.190554	PBS	PMN-HIO
TAK1 activates NFkB by phosphorylation and activation of IKKs complex	0.09375	0.0107219	PBS	PMN-HIO
TCR signaling	0.0252101	0.149139	PBS	PMN-HIO
The NLRP3 inflammasome	0.133333	0.024641	PBS	PMN-HIO
The role of Nef in HIV-1 replication and disease pathogenesis	0.0769231	0.0559565	PBS	PMN-HIO
TNF signaling	0.0238095	0.373889	PBS	PMN-HIO
TNFR1-induced NFkappaB signaling pathway	0.0333333	0.303934	PBS	PMN-HIO
TNFR1-induced proapoptotic signaling	0.0769231	0.190554	PBS	PMN-HIO
TNFR1-mediated ceramide production	0.166667	0.127571	PBS	PMN-HIO
TNFR2 non-canonical NF-kB pathway	0.06	0.000984332	PBS	PMN-HIO
TNFs bind their physiological receptors	0.137931	0.000781372	PBS	PMN-HIO
Toll-like Receptor Cascades	0.0460526	0.00123859	PBS	PMN-HIO
Toll Like Receptor 10 (TLR10) Cascade	0.0357143	0.0752058	PBS	PMN-HIO
Toll Like Receptor 2 (TLR2) Cascade	0.0412371	0.024641	PBS	PMN-HIO
Toll Like Receptor 3 (TLR3) Cascade	0.0326087	0.0917137	PBS	PMN-HIO
Toll Like Receptor 4 (TLR4) Cascade	0.0396825	0.0139674	PBS	PMN-HIO
Toll Like Receptor 5 (TLR5) Cascade	0.0357143	0.0752058	PBS	PMN-HIO
Toll Like Receptor 7/8 (TLR7/8) Cascade	0.0549451	0.00437159	PBS	PMN-HIO
Toll Like Receptor 9 (TLR9) Cascade	0.0526316	0.00497327	PBS	PMN-HIO
Toll Like Receptor TLR1:TLR2 Cascade	0.0412371	0.024641	PBS	PMN-HIO
Toll Like Receptor TLR6:TLR2 Cascade	0.0425532	0.024641	PBS	PMN-HIO
TRAF6-mediated induction of TAK1 complex within TLR4 complex	0.0666667	0.206866	PBS	PMN-HIO
TRAF6 mediated induction of NFkB and MAP kinases upon TLR7/8 or 9 activation	0.0555556	0.00437159	PBS	PMN-HIO
TRAF6 mediated IRF7 activation in TLR7/8 or 9 signaling	0.0714286	0.199749	PBS	PMN-HIO
TRAF6 mediated NF-kB activation	0.125	0.00543855	PBS	PMN-HIO
Trafficking and processing of endosomal TLR	0.0769231	0.190554	PBS	PMN-HIO
Transcriptional regulation by RUNX1	0.00423729	0.860826	PBS	PMN-HIO
Transcriptional regulation of granulopoiesis	0.011236	0.59191	PBS	PMN-HIO
Transcriptional regulation of pluripotent stem cells	0.0454545	0.260891	PBS	PMN-HIO
Transcriptional regulation of white adipocyte differentiation	0.0365854	0.0744167	PBS	PMN-HIO
Transfer of LPS from LBP carrier to CD14	0.5	0.0559565	PBS	PMN-HIO
Transmission across Chemical Synapses	0.00384615	0.888374	PBS	PMN-HIO
Transport of glycerol from adipocytes to the liver by Aquaporins	0.5	0.0559565	PBS	PMN-HIO
Transport of small molecules	0.00138696	1	PBS	PMN-HIO
TRIF-mediated programmed cell death	0.111111	0.162058	PBS	PMN-HIO
TRIF(TICAM1)-mediated TLR4 signaling	0.0416667	0.024641	PBS	PMN-HIO
Ub-specific processing proteases	0.0045045	0.846689	PBS	PMN-HIO
Unfolded Protein Response (UPR)	0.021978	0.249405	PBS	PMN-HIO
VEGFA-VEGFR2 Pathway	0.0425532	0.024641	PBS	PMN-HIO
ZBP1(DAI) mediated induction of type I IFNs	0.142857	0.00437159	PBS	PMN-HIO
2-LTR circle formation	NA	NA	PBS	PMN-HIO
A tetrasaccharide linker sequence is required for GAG synthesis	NA	NA	PBS	PMN-HIO
ABC-family proteins mediated transport	NA	NA	PBS	PMN-HIO
ABC transporter disorders	NA	NA	PBS	PMN-HIO
ABC transporters in lipid homeostasis	NA	NA	PBS	PMN-HIO
Abnormal conversion of 2-oxoglutarate to 2-hydroxyglutarate	NA	NA	PBS	PMN-HIO
ABO blood group biosynthesis	NA	NA	PBS	PMN-HIO
Abortive elongation of HIV-1 transcript in the absence of Tat	NA	NA	PBS	PMN-HIO
Acetylcholine regulates insulin secretion	NA	NA	PBS	PMN-HIO
Activated NOTCH1 Transmits Signal to the Nucleus	NA	NA	PBS	PMN-HIO
Activated NTRK2 signals through FRS2 and FRS3	NA	NA	PBS	PMN-HIO
Activated NTRK2 signals through RAS	NA	NA	PBS	PMN-HIO
Activated NTRK3 signals through RAS	NA	NA	PBS	PMN-HIO
Activated PKN1 stimulates transcription of AR (androgen receptor) regulated genes KLK2 and KLK3	NA	NA	PBS	PMN-HIO
activated TAK1 mediates p38 MAPK activation	NA	NA	PBS	PMN-HIO
Activation and oligomerization of BAK protein	NA	NA	PBS	PMN-HIO
Activation of AKT2	NA	NA	PBS	PMN-HIO
Activation of AMPK downstream of NMDARs	NA	NA	PBS	PMN-HIO
Activation of APC/C and APC/C:Cdc20 mediated degradation of mitotic proteins	NA	NA	PBS	PMN-HIO
Activation of BAD and translocation to mitochondria	NA	NA	PBS	PMN-HIO
Activation of BH3-only proteins	NA	NA	PBS	PMN-HIO
Activation of BIM and translocation to mitochondria	NA	NA	PBS	PMN-HIO
Activation of BMF and translocation to mitochondria	NA	NA	PBS	PMN-HIO
Activation of C3 and C5	NA	NA	PBS	PMN-HIO
Activation of caspases through apoptosome-mediated cleavage	NA	NA	PBS	PMN-HIO
Activation of gene expression by SREBF (SREBP)	NA	NA	PBS	PMN-HIO
Activation of kainate receptors upon glutamate binding	NA	NA	PBS	PMN-HIO
Activation of Matrix Metalloproteinases	NA	NA	PBS	PMN-HIO
Activation of NMDA receptors and postsynaptic events	NA	NA	PBS	PMN-HIO
Activation of NOXA and translocation to mitochondria	NA	NA	PBS	PMN-HIO
Activation of RAC1	NA	NA	PBS	PMN-HIO
Activation of RAS in B cells	NA	NA	PBS	PMN-HIO
Activation of the AP-1 family of transcription factors	NA	NA	PBS	PMN-HIO
Activation of the mRNA upon binding of the cap-binding complex and eIFs, and subsequent binding to 43S	NA	NA	PBS	PMN-HIO
Activation of the phototransduction cascade	NA	NA	PBS	PMN-HIO
Activation, myristolyation of BID and translocation to mitochondria	NA	NA	PBS	PMN-HIO
Activation, translocation and oligomerization of BAX	NA	NA	PBS	PMN-HIO
Acyl chain remodeling of DAG and TAG	NA	NA	PBS	PMN-HIO
Acyl chain remodelling of PC	NA	NA	PBS	PMN-HIO
Acyl chain remodelling of PE	NA	NA	PBS	PMN-HIO
Acyl chain remodelling of PG	NA	NA	PBS	PMN-HIO
Adenylate cyclase inhibitory pathway	NA	NA	PBS	PMN-HIO
Adherens junctions interactions	NA	NA	PBS	PMN-HIO
ADP signalling through P2Y purinoceptor 1	NA	NA	PBS	PMN-HIO
ADP signalling through P2Y purinoceptor 12	NA	NA	PBS	PMN-HIO
Adrenaline,noradrenaline inhibits insulin secretion	NA	NA	PBS	PMN-HIO
Advanced glycosylation endproduct receptor signaling	NA	NA	PBS	PMN-HIO
AKT phosphorylates targets in the cytosol	NA	NA	PBS	PMN-HIO
AKT phosphorylates targets in the nucleus	NA	NA	PBS	PMN-HIO
Alternative complement activation	NA	NA	PBS	PMN-HIO
AMER1 mutants destabilize the destruction complex	NA	NA	PBS	PMN-HIO
Amine Oxidase reactions	NA	NA	PBS	PMN-HIO
Amino acid transport across the plasma membrane	NA	NA	PBS	PMN-HIO
Amino acids regulate mTORC1	NA	NA	PBS	PMN-HIO
AMPK inhibits chREBP transcriptional activation activity	NA	NA	PBS	PMN-HIO
Amplification of signal from unattached kinetochores via a MAD2 inhibitory signal	NA	NA	PBS	PMN-HIO
Amplification of signal from the kinetochores	NA	NA	PBS	PMN-HIO
Amyloid fiber formation	NA	NA	PBS	PMN-HIO
Anchoring fibril formation	NA	NA	PBS	PMN-HIO
Anchoring of the basal body to the plasma membrane	NA	NA	PBS	PMN-HIO
Androgen biosynthesis	NA	NA	PBS	PMN-HIO
Antigen processing: Ubiquitination & Proteasome degradation	NA	NA	PBS	PMN-HIO
Antiviral mechanism by IFN-stimulated genes	NA	NA	PBS	PMN-HIO
APC-Cdc20 mediated degradation of Nek2A	NA	NA	PBS	PMN-HIO
APC truncation mutants have impaired AXIN binding	NA	NA	PBS	PMN-HIO
APC/C-mediated degradation of cell cycle proteins	NA	NA	PBS	PMN-HIO
APC/C:Cdc20 mediated degradation of Cyclin B	NA	NA	PBS	PMN-HIO
APC/C:Cdc20 mediated degradation of mitotic proteins	NA	NA	PBS	PMN-HIO
APC/C:Cdc20 mediated degradation of Securin	NA	NA	PBS	PMN-HIO
APC/C:Cdh1 mediated degradation of Cdc20 and other APC/C:Cdh1 targeted proteins in late mitosis/early G1	NA	NA	PBS	PMN-HIO
APC:Cdc20 mediated degradation of cell cycle proteins prior to satisfation of the cell cycle checkpoint	NA	NA	PBS	PMN-HIO
Apoptosis induced DNA fragmentation	NA	NA	PBS	PMN-HIO
Apoptotic cleavage of cell adhesion proteins	NA	NA	PBS	PMN-HIO
Apoptotic cleavage of cellular proteins	NA	NA	PBS	PMN-HIO
Apoptotic execution phase	NA	NA	PBS	PMN-HIO
Apoptotic factor-mediated response	NA	NA	PBS	PMN-HIO
ARMS-mediated activation	NA	NA	PBS	PMN-HIO
Asparagine N-linked glycosylation	NA	NA	PBS	PMN-HIO
Assembly and cell surface presentation of NMDA receptors	NA	NA	PBS	PMN-HIO
Assembly of collagen fibrils and other multimeric structures	NA	NA	PBS	PMN-HIO
Assembly Of The HIV Virion	NA	NA	PBS	PMN-HIO
Assembly of the pre-replicative complex	NA	NA	PBS	PMN-HIO
Assembly of Viral Components at the Budding Site	NA	NA	PBS	PMN-HIO
Association of TriC/CCT with target proteins during biosynthesis	NA	NA	PBS	PMN-HIO
Astrocytic Glutamate-Glutamine Uptake And Metabolism	NA	NA	PBS	PMN-HIO
Asymmetric localization of PCP proteins	NA	NA	PBS	PMN-HIO
ATF6 (ATF6-alpha) activates chaperone genes	NA	NA	PBS	PMN-HIO
ATF6 (ATF6-alpha) activates chaperones	NA	NA	PBS	PMN-HIO
AUF1 (hnRNP D0) binds and destabilizes mRNA	NA	NA	PBS	PMN-HIO
AURKA Activation by TPX2	NA	NA	PBS	PMN-HIO
Autodegradation of Cdh1 by Cdh1:APC/C	NA	NA	PBS	PMN-HIO
Autodegradation of the E3 ubiquitin ligase COP1	NA	NA	PBS	PMN-HIO
Autophagy	NA	NA	PBS	PMN-HIO
AXIN missense mutants destabilize the destruction complex	NA	NA	PBS	PMN-HIO
AXIN mutants destabilize the destruction complex, activating WNT signaling	NA	NA	PBS	PMN-HIO
Axonal growth inhibition (RHOA activation)	NA	NA	PBS	PMN-HIO
B-WICH complex positively regulates rRNA expression	NA	NA	PBS	PMN-HIO
Base-Excision Repair, AP Site Formation	NA	NA	PBS	PMN-HIO
Base Excision Repair	NA	NA	PBS	PMN-HIO
Basigin interactions	NA	NA	PBS	PMN-HIO
BBSome-mediated cargo-targeting to cilium	NA	NA	PBS	PMN-HIO
Beta-catenin independent WNT signaling	NA	NA	PBS	PMN-HIO
Beta-catenin phosphorylation cascade	NA	NA	PBS	PMN-HIO
Beta-oxidation of pristanoyl-CoA	NA	NA	PBS	PMN-HIO
Beta-oxidation of very long chain fatty acids	NA	NA	PBS	PMN-HIO
Beta defensins	NA	NA	PBS	PMN-HIO
BH3-only proteins associate with and inactivate anti-apoptotic BCL-2 members	NA	NA	PBS	PMN-HIO
Bicarbonate transporters	NA	NA	PBS	PMN-HIO
Bile acid and bile salt metabolism	NA	NA	PBS	PMN-HIO
Binding and Uptake of Ligands by Scavenger Receptors	NA	NA	PBS	PMN-HIO
Binding of TCF/LEF:CTNNB1 to target gene promoters	NA	NA	PBS	PMN-HIO
Biogenic amines are oxidatively deaminated to aldehydes by MAOA and MAOB	NA	NA	PBS	PMN-HIO
Biosynthesis of aspirin-triggered D-series resolvins	NA	NA	PBS	PMN-HIO
Biosynthesis of D-series resolvins	NA	NA	PBS	PMN-HIO
Biosynthesis of DHA-derived SPMs	NA	NA	PBS	PMN-HIO
Biosynthesis of DPA-derived SPMs	NA	NA	PBS	PMN-HIO
Biosynthesis of DPAn-3-derived 13-series resolvins	NA	NA	PBS	PMN-HIO
Biosynthesis of DPAn-3-derived maresins	NA	NA	PBS	PMN-HIO
Biosynthesis of DPAn-3-derived protectins and resolvins	NA	NA	PBS	PMN-HIO
Biosynthesis of DPAn-3 SPMs	NA	NA	PBS	PMN-HIO
Biosynthesis of E-series 18(R)-resolvins	NA	NA	PBS	PMN-HIO
Biosynthesis of E-series 18(S)-resolvins	NA	NA	PBS	PMN-HIO
Biosynthesis of EPA-derived SPMs	NA	NA	PBS	PMN-HIO
Biosynthesis of maresins	NA	NA	PBS	PMN-HIO
Biosynthesis of the N-glycan precursor (dolichol lipid-linked oligosaccharide, LLO) and transfer to a nascent protein	NA	NA	PBS	PMN-HIO
Blood group systems biosynthesis	NA	NA	PBS	PMN-HIO
BMAL1:CLOCK,NPAS2 activates circadian gene expression	NA	NA	PBS	PMN-HIO
Branched-chain amino acid catabolism	NA	NA	PBS	PMN-HIO
Budding and maturation of HIV virion	NA	NA	PBS	PMN-HIO
Butyrate Response Factor 1 (BRF1) binds and destabilizes mRNA	NA	NA	PBS	PMN-HIO
Ca-dependent events	NA	NA	PBS	PMN-HIO
Ca2+ pathway	NA	NA	PBS	PMN-HIO
Calcineurin activates NFAT	NA	NA	PBS	PMN-HIO
Calcitonin-like ligand receptors	NA	NA	PBS	PMN-HIO
Calmodulin induced events	NA	NA	PBS	PMN-HIO
Calnexin/calreticulin cycle	NA	NA	PBS	PMN-HIO
CaM pathway	NA	NA	PBS	PMN-HIO
Cap-dependent Translation Initiation	NA	NA	PBS	PMN-HIO
Carboxyterminal post-translational modifications of tubulin	NA	NA	PBS	PMN-HIO
Cargo concentration in the ER	NA	NA	PBS	PMN-HIO
Cargo recognition for clathrin-mediated endocytosis	NA	NA	PBS	PMN-HIO
Cargo trafficking to the periciliary membrane	NA	NA	PBS	PMN-HIO
Carnitine synthesis	NA	NA	PBS	PMN-HIO
CASP8 activity is inhibited	NA	NA	PBS	PMN-HIO
Caspase-mediated cleavage of cytoskeletal proteins	NA	NA	PBS	PMN-HIO
Caspase activation via Dependence Receptors in the absence of ligand	NA	NA	PBS	PMN-HIO
Cation-coupled Chloride cotransporters	NA	NA	PBS	PMN-HIO
CD22 mediated BCR regulation	NA	NA	PBS	PMN-HIO
CD28 co-stimulation	NA	NA	PBS	PMN-HIO
CD28 dependent PI3K/Akt signaling	NA	NA	PBS	PMN-HIO
CD28 dependent Vav1 pathway	NA	NA	PBS	PMN-HIO
Cdc20:Phospho-APC/C mediated degradation of Cyclin A	NA	NA	PBS	PMN-HIO
CDK-mediated phosphorylation and removal of Cdc6	NA	NA	PBS	PMN-HIO
CDT1 association with the CDC6:ORC:origin complex	NA	NA	PBS	PMN-HIO
Cell-cell junction organization	NA	NA	PBS	PMN-HIO
Cell-extracellular matrix interactions	NA	NA	PBS	PMN-HIO
Cell Cycle	NA	NA	PBS	PMN-HIO
Cell Cycle Checkpoints	NA	NA	PBS	PMN-HIO
Cell Cycle, Mitotic	NA	NA	PBS	PMN-HIO
Cell death signalling via NRAGE, NRIF and NADE	NA	NA	PBS	PMN-HIO
Cell junction organization	NA	NA	PBS	PMN-HIO
Cellular hexose transport	NA	NA	PBS	PMN-HIO
Cellular response to heat stress	NA	NA	PBS	PMN-HIO
Cellular response to hypoxia	NA	NA	PBS	PMN-HIO
Centrosome maturation	NA	NA	PBS	PMN-HIO
Chaperone Mediated Autophagy	NA	NA	PBS	PMN-HIO
Chaperonin-mediated protein folding	NA	NA	PBS	PMN-HIO
Chk1/Chk2(Cds1) mediated inactivation of Cyclin B:Cdk1 complex	NA	NA	PBS	PMN-HIO
CHL1 interactions	NA	NA	PBS	PMN-HIO
Cholesterol biosynthesis	NA	NA	PBS	PMN-HIO
Cholesterol biosynthesis via desmosterol	NA	NA	PBS	PMN-HIO
Cholesterol biosynthesis via lathosterol	NA	NA	PBS	PMN-HIO
Chondroitin sulfate/dermatan sulfate metabolism	NA	NA	PBS	PMN-HIO
ChREBP activates metabolic gene expression	NA	NA	PBS	PMN-HIO
Chromosome Maintenance	NA	NA	PBS	PMN-HIO
Chylomicron assembly	NA	NA	PBS	PMN-HIO
Chylomicron clearance	NA	NA	PBS	PMN-HIO
Cilium Assembly	NA	NA	PBS	PMN-HIO
Circadian Clock	NA	NA	PBS	PMN-HIO
Citric acid cycle (TCA cycle)	NA	NA	PBS	PMN-HIO
Class B/2 (Secretin family receptors)	NA	NA	PBS	PMN-HIO
Class I peroxisomal membrane protein import	NA	NA	PBS	PMN-HIO
Classical antibody-mediated complement activation	NA	NA	PBS	PMN-HIO
Clathrin-mediated endocytosis	NA	NA	PBS	PMN-HIO
Cleavage of the damaged purine	NA	NA	PBS	PMN-HIO
Cleavage of the damaged pyrimidine	NA	NA	PBS	PMN-HIO
CLEC7A (Dectin-1) induces NFAT activation	NA	NA	PBS	PMN-HIO
Cobalamin (Cbl, vitamin B12) transport and metabolism	NA	NA	PBS	PMN-HIO
Coenzyme A biosynthesis	NA	NA	PBS	PMN-HIO
Collagen biosynthesis and modifying enzymes	NA	NA	PBS	PMN-HIO
Collagen chain trimerization	NA	NA	PBS	PMN-HIO
Collagen degradation	NA	NA	PBS	PMN-HIO
Collagen formation	NA	NA	PBS	PMN-HIO
Common Pathway of Fibrin Clot Formation	NA	NA	PBS	PMN-HIO
Competing endogenous RNAs (ceRNAs) regulate PTEN translation	NA	NA	PBS	PMN-HIO
Complex I biogenesis	NA	NA	PBS	PMN-HIO
Condensation of Prophase Chromosomes	NA	NA	PBS	PMN-HIO
Constitutive Signaling by AKT1 E17K in Cancer	NA	NA	PBS	PMN-HIO
Constitutive Signaling by EGFRvIII	NA	NA	PBS	PMN-HIO
Constitutive Signaling by Ligand-Responsive EGFR Cancer Variants	NA	NA	PBS	PMN-HIO
Constitutive Signaling by NOTCH1 HD Domain Mutants	NA	NA	PBS	PMN-HIO
Constitutive Signaling by NOTCH1 HD+PEST Domain Mutants	NA	NA	PBS	PMN-HIO
Constitutive Signaling by NOTCH1 PEST Domain Mutants	NA	NA	PBS	PMN-HIO
Constitutive Signaling by NOTCH1 t(7;9)(NOTCH1:M1580_K2555) Translocation Mutant	NA	NA	PBS	PMN-HIO
Conversion from APC/C:Cdc20 to APC/C:Cdh1 in late anaphase	NA	NA	PBS	PMN-HIO
Cooperation of PDCL (PhLP1) and TRiC/CCT in G-protein beta folding	NA	NA	PBS	PMN-HIO
Cooperation of Prefoldin and TriC/CCT in actin and tubulin folding	NA	NA	PBS	PMN-HIO
COPI-dependent Golgi-to-ER retrograde traffic	NA	NA	PBS	PMN-HIO
COPI-independent Golgi-to-ER retrograde traffic	NA	NA	PBS	PMN-HIO
COPI-mediated anterograde transport	NA	NA	PBS	PMN-HIO
COPII-mediated vesicle transport	NA	NA	PBS	PMN-HIO
Costimulation by the CD28 family	NA	NA	PBS	PMN-HIO
Creation of C4 and C2 activators	NA	NA	PBS	PMN-HIO
CREB phosphorylation	NA	NA	PBS	PMN-HIO
CREB1 phosphorylation through NMDA receptor-mediated activation of RAS signaling	NA	NA	PBS	PMN-HIO
CREB1 phosphorylation through the activation of Adenylate Cyclase	NA	NA	PBS	PMN-HIO
CRMPs in Sema3A signaling	NA	NA	PBS	PMN-HIO
Cross-presentation of soluble exogenous antigens (endosomes)	NA	NA	PBS	PMN-HIO
CTLA4 inhibitory signaling	NA	NA	PBS	PMN-HIO
Cyclin A/B1/B2 associated events during G2/M transition	NA	NA	PBS	PMN-HIO
Cyclin A:Cdk2-associated events at S phase entry	NA	NA	PBS	PMN-HIO
Cyclin D associated events in G1	NA	NA	PBS	PMN-HIO
Cyclin E associated events during G1/S transition	NA	NA	PBS	PMN-HIO
Cytochrome c-mediated apoptotic response	NA	NA	PBS	PMN-HIO
Cytosolic sulfonation of small molecules	NA	NA	PBS	PMN-HIO
Cytosolic tRNA aminoacylation	NA	NA	PBS	PMN-HIO
DAG and IP3 signaling	NA	NA	PBS	PMN-HIO
DCC mediated attractive signaling	NA	NA	PBS	PMN-HIO
Deactivation of the beta-catenin transactivating complex	NA	NA	PBS	PMN-HIO
Deadenylation-dependent mRNA decay	NA	NA	PBS	PMN-HIO
Deadenylation of mRNA	NA	NA	PBS	PMN-HIO
Defective ALG2 causes ALG2-CDG (CDG-1i)	NA	NA	PBS	PMN-HIO
Defective B3GALT6 causes EDSP2 and SEMDJL1	NA	NA	PBS	PMN-HIO
Defective B3GAT3 causes JDSSDHD	NA	NA	PBS	PMN-HIO
Defective B4GALT1 causes B4GALT1-CDG (CDG-2d)	NA	NA	PBS	PMN-HIO
Defective B4GALT7 causes EDS, progeroid type	NA	NA	PBS	PMN-HIO
Defective C1GALT1C1 causes Tn polyagglutination syndrome (TNPS)	NA	NA	PBS	PMN-HIO
Defective CFTR causes cystic fibrosis	NA	NA	PBS	PMN-HIO
Defective CP causes aceruloplasminemia (ACERULOP)	NA	NA	PBS	PMN-HIO
Defective CYP11A1 causes Adrenal insufficiency, congenital, with 46,XY sex reversal (AICSR)	NA	NA	PBS	PMN-HIO
Defective DPM1 causes DPM1-CDG (CDG-1e)	NA	NA	PBS	PMN-HIO
Defective DPM2 causes DPM2-CDG (CDG-1u)	NA	NA	PBS	PMN-HIO
Defective DPM3 causes DPM3-CDG (CDG-1o)	NA	NA	PBS	PMN-HIO
Defective EXT1 causes exostoses 1, TRPS2 and CHDS	NA	NA	PBS	PMN-HIO
Defective EXT2 causes exostoses 2	NA	NA	PBS	PMN-HIO
Defective GFPT1 causes CMSTA1	NA	NA	PBS	PMN-HIO
Defective GNE causes sialuria, Nonaka myopathy and inclusion body myopathy 2	NA	NA	PBS	PMN-HIO
Defective LARGE causes MDDGA6 and MDDGB6	NA	NA	PBS	PMN-HIO
Defective MAOA causes Brunner syndrome (BRUNS)	NA	NA	PBS	PMN-HIO
Defective MGAT2 causes MGAT2-CDG (CDG-2a)	NA	NA	PBS	PMN-HIO
Defective MMAB causes methylmalonic aciduria type cblB	NA	NA	PBS	PMN-HIO
Defective PGM1 causes PGM1-CDG (CDG1t)	NA	NA	PBS	PMN-HIO
Defective POMGNT1 causes MDDGA3, MDDGB3 and MDDGC3	NA	NA	PBS	PMN-HIO
Defective POMT1 causes MDDGA1, MDDGB1 and MDDGC1	NA	NA	PBS	PMN-HIO
Defective POMT2 causes MDDGA2, MDDGB2 and MDDGC2	NA	NA	PBS	PMN-HIO
Defective SLC11A2 causes hypochromic microcytic anemia, with iron overload 1 (AHMIO1)	NA	NA	PBS	PMN-HIO
Defective SLC40A1 causes hemochromatosis 4 (HFE4) (macrophages)	NA	NA	PBS	PMN-HIO
Defective SLC5A5 causes thyroid dyshormonogenesis 1 (TDH1)	NA	NA	PBS	PMN-HIO
Defective SLC9A6 causes X-linked, syndromic mental retardation,, Christianson type (MRXSCH)	NA	NA	PBS	PMN-HIO
Defective SLCO2A1 causes primary, autosomal recessive hypertrophic osteoarthropathy 2 (PHOAR2)	NA	NA	PBS	PMN-HIO
Defective SRD5A3 causes SRD5A3-CDG (CDG-1q) and KHRZ	NA	NA	PBS	PMN-HIO
Defective TPR may confer susceptibility towards thyroid papillary carcinoma (TPC)	NA	NA	PBS	PMN-HIO
Defects in cobalamin (B12) metabolism	NA	NA	PBS	PMN-HIO
Defects in vitamin and cofactor metabolism	NA	NA	PBS	PMN-HIO
Defensins	NA	NA	PBS	PMN-HIO
Degradation of AXIN	NA	NA	PBS	PMN-HIO
Degradation of beta-catenin by the destruction complex	NA	NA	PBS	PMN-HIO
Degradation of cysteine and homocysteine	NA	NA	PBS	PMN-HIO
Degradation of DVL	NA	NA	PBS	PMN-HIO
Degradation of GLI1 by the proteasome	NA	NA	PBS	PMN-HIO
Degradation of GLI2 by the proteasome	NA	NA	PBS	PMN-HIO
Degradation of the extracellular matrix	NA	NA	PBS	PMN-HIO
Depolymerisation of the Nuclear Lamina	NA	NA	PBS	PMN-HIO
Deposition of new CENPA-containing nucleosomes at the centromere	NA	NA	PBS	PMN-HIO
Depurination	NA	NA	PBS	PMN-HIO
Depyrimidination	NA	NA	PBS	PMN-HIO
Deregulated CDK5 triggers multiple neurodegenerative pathways in Alzheimer's disease models	NA	NA	PBS	PMN-HIO
Dermatan sulfate biosynthesis	NA	NA	PBS	PMN-HIO
Digestion	NA	NA	PBS	PMN-HIO
Digestion and absorption	NA	NA	PBS	PMN-HIO
Dimerization of procaspase-8	NA	NA	PBS	PMN-HIO
Disassembly of the destruction complex and recruitment of AXIN to the membrane	NA	NA	PBS	PMN-HIO
Diseases associated with glycosaminoglycan metabolism	NA	NA	PBS	PMN-HIO
Diseases associated with glycosylation precursor biosynthesis	NA	NA	PBS	PMN-HIO
Diseases associated with N-glycosylation of proteins	NA	NA	PBS	PMN-HIO
Diseases associated with O-glycosylation of proteins	NA	NA	PBS	PMN-HIO
Diseases of carbohydrate metabolism	NA	NA	PBS	PMN-HIO
Diseases of glycosylation	NA	NA	PBS	PMN-HIO
Disorders of transmembrane transporters	NA	NA	PBS	PMN-HIO
DNA Damage Bypass	NA	NA	PBS	PMN-HIO
DNA Damage Recognition in GG-NER	NA	NA	PBS	PMN-HIO
DNA Damage/Telomere Stress Induced Senescence	NA	NA	PBS	PMN-HIO
DNA Double-Strand Break Repair	NA	NA	PBS	PMN-HIO
DNA Double Strand Break Response	NA	NA	PBS	PMN-HIO
DNA Repair	NA	NA	PBS	PMN-HIO
DNA Replication	NA	NA	PBS	PMN-HIO
DNA Replication Pre-Initiation	NA	NA	PBS	PMN-HIO
Dopamine clearance from the synaptic cleft	NA	NA	PBS	PMN-HIO
Downregulation of ERBB2 signaling	NA	NA	PBS	PMN-HIO
Downregulation of ERBB2:ERBB3 signaling	NA	NA	PBS	PMN-HIO
Downregulation of ERBB4 signaling	NA	NA	PBS	PMN-HIO
Downregulation of SMAD2/3:SMAD4 transcriptional activity	NA	NA	PBS	PMN-HIO
Downregulation of TGF-beta receptor signaling	NA	NA	PBS	PMN-HIO
Downstream signal transduction	NA	NA	PBS	PMN-HIO
Downstream signaling of activated FGFR1	NA	NA	PBS	PMN-HIO
Downstream signaling of activated FGFR2	NA	NA	PBS	PMN-HIO
Downstream signaling of activated FGFR3	NA	NA	PBS	PMN-HIO
Downstream signaling of activated FGFR4	NA	NA	PBS	PMN-HIO
DSCAM interactions	NA	NA	PBS	PMN-HIO
Dual Incision in GG-NER	NA	NA	PBS	PMN-HIO
Dual incision in TC-NER	NA	NA	PBS	PMN-HIO
E2F mediated regulation of DNA replication	NA	NA	PBS	PMN-HIO
E3 ubiquitin ligases ubiquitinate target proteins	NA	NA	PBS	PMN-HIO
Early Phase of HIV Life Cycle	NA	NA	PBS	PMN-HIO
Effects of PIP2 hydrolysis	NA	NA	PBS	PMN-HIO
EGFR downregulation	NA	NA	PBS	PMN-HIO
EGFR Transactivation by Gastrin	NA	NA	PBS	PMN-HIO
Elastic fibre formation	NA	NA	PBS	PMN-HIO
Electron transport from NADPH to Ferredoxin	NA	NA	PBS	PMN-HIO
Endogenous sterols	NA	NA	PBS	PMN-HIO
Endosomal Sorting Complex Required For Transport (ESCRT)	NA	NA	PBS	PMN-HIO
Energy dependent regulation of mTOR by LKB1-AMPK	NA	NA	PBS	PMN-HIO
Enzymatic degradation of dopamine by COMT	NA	NA	PBS	PMN-HIO
Enzymatic degradation of Dopamine by monoamine oxidase	NA	NA	PBS	PMN-HIO
EPH-ephrin mediated repulsion of cells	NA	NA	PBS	PMN-HIO
EPH-Ephrin signaling	NA	NA	PBS	PMN-HIO
EPHA-mediated growth cone collapse	NA	NA	PBS	PMN-HIO
EPHB-mediated forward signaling	NA	NA	PBS	PMN-HIO
Ephrin signaling	NA	NA	PBS	PMN-HIO
Epigenetic regulation of gene expression	NA	NA	PBS	PMN-HIO
ER Quality Control Compartment (ERQC)	NA	NA	PBS	PMN-HIO
ER to Golgi Anterograde Transport	NA	NA	PBS	PMN-HIO
ERBB2 Regulates Cell Motility	NA	NA	PBS	PMN-HIO
ERCC6 (CSB) and EHMT2 (G9a) positively regulate rRNA expression	NA	NA	PBS	PMN-HIO
ERK/MAPK targets	NA	NA	PBS	PMN-HIO
ERKs are inactivated	NA	NA	PBS	PMN-HIO
Erythrocytes take up carbon dioxide and release oxygen	NA	NA	PBS	PMN-HIO
Erythropoietin activates Phospholipase C gamma (PLCG)	NA	NA	PBS	PMN-HIO
Erythropoietin activates RAS	NA	NA	PBS	PMN-HIO
Erythropoietin activates STAT5	NA	NA	PBS	PMN-HIO
ESR-mediated signaling	NA	NA	PBS	PMN-HIO
Estrogen-dependent gene expression	NA	NA	PBS	PMN-HIO
Estrogen-dependent nuclear events downstream of ESR-membrane signaling	NA	NA	PBS	PMN-HIO
Estrogen-stimulated signaling through PRKCZ	NA	NA	PBS	PMN-HIO
Ethanol oxidation	NA	NA	PBS	PMN-HIO
Eukaryotic Translation Elongation	NA	NA	PBS	PMN-HIO
Eukaryotic Translation Initiation	NA	NA	PBS	PMN-HIO
Eukaryotic Translation Termination	NA	NA	PBS	PMN-HIO
Export of Viral Ribonucleoproteins from Nucleus	NA	NA	PBS	PMN-HIO
Extra-nuclear estrogen signaling	NA	NA	PBS	PMN-HIO
Extrinsic Pathway of Fibrin Clot Formation	NA	NA	PBS	PMN-HIO
Fanconi Anemia Pathway	NA	NA	PBS	PMN-HIO
FasL/ CD95L signaling	NA	NA	PBS	PMN-HIO
Fatty Acids bound to GPR40 (FFAR1) regulate insulin secretion	NA	NA	PBS	PMN-HIO
FBXL7 down-regulates AURKA during mitotic entry and in early mitosis	NA	NA	PBS	PMN-HIO
FCERI mediated Ca+2 mobilization	NA	NA	PBS	PMN-HIO
FCERI mediated MAPK activation	NA	NA	PBS	PMN-HIO
Fertilization	NA	NA	PBS	PMN-HIO
FGFR1 mutant receptor activation	NA	NA	PBS	PMN-HIO
FGFR2 alternative splicing	NA	NA	PBS	PMN-HIO
FGFR2 mutant receptor activation	NA	NA	PBS	PMN-HIO
Formation of a pool of free 40S subunits	NA	NA	PBS	PMN-HIO
Formation of annular gap junctions	NA	NA	PBS	PMN-HIO
Formation of apoptosome	NA	NA	PBS	PMN-HIO
Formation of Fibrin Clot (Clotting Cascade)	NA	NA	PBS	PMN-HIO
Formation of HIV-1 elongation complex containing HIV-1 Tat	NA	NA	PBS	PMN-HIO
Formation of HIV elongation complex in the absence of HIV Tat	NA	NA	PBS	PMN-HIO
Formation of Incision Complex in GG-NER	NA	NA	PBS	PMN-HIO
Formation of RNA Pol II elongation complex	NA	NA	PBS	PMN-HIO
Formation of Senescence-Associated Heterochromatin Foci (SAHF)	NA	NA	PBS	PMN-HIO
Formation of TC-NER Pre-Incision Complex	NA	NA	PBS	PMN-HIO
Formation of the active cofactor, UDP-glucuronate	NA	NA	PBS	PMN-HIO
Formation of the beta-catenin:TCF transactivating complex	NA	NA	PBS	PMN-HIO
Formation of the Early Elongation Complex	NA	NA	PBS	PMN-HIO
Formation of the Editosome	NA	NA	PBS	PMN-HIO
Formation of the HIV-1 Early Elongation Complex	NA	NA	PBS	PMN-HIO
Formation of the ternary complex, and subsequently, the 43S complex	NA	NA	PBS	PMN-HIO
Formation of tubulin folding intermediates by CCT/TriC	NA	NA	PBS	PMN-HIO
Formation of xylulose-5-phosphate	NA	NA	PBS	PMN-HIO
FOXO-mediated transcription	NA	NA	PBS	PMN-HIO
FOXO-mediated transcription of cell cycle genes	NA	NA	PBS	PMN-HIO
FOXO-mediated transcription of cell death genes	NA	NA	PBS	PMN-HIO
FOXO-mediated transcription of oxidative stress, metabolic and neuronal genes	NA	NA	PBS	PMN-HIO
Free fatty acids regulate insulin secretion	NA	NA	PBS	PMN-HIO
FRS-mediated FGFR1 signaling	NA	NA	PBS	PMN-HIO
FRS-mediated FGFR2 signaling	NA	NA	PBS	PMN-HIO
FRS-mediated FGFR3 signaling	NA	NA	PBS	PMN-HIO
FRS-mediated FGFR4 signaling	NA	NA	PBS	PMN-HIO
Frs2-mediated activation	NA	NA	PBS	PMN-HIO
Fructose biosynthesis	NA	NA	PBS	PMN-HIO
Fructose metabolism	NA	NA	PBS	PMN-HIO
G-protein activation	NA	NA	PBS	PMN-HIO
G-protein beta:gamma signalling	NA	NA	PBS	PMN-HIO
G-protein mediated events	NA	NA	PBS	PMN-HIO
G alpha (12/13) signalling events	NA	NA	PBS	PMN-HIO
G alpha (z) signalling events	NA	NA	PBS	PMN-HIO
G beta:gamma signalling through BTK	NA	NA	PBS	PMN-HIO
G beta:gamma signalling through CDC42	NA	NA	PBS	PMN-HIO
G beta:gamma signalling through PI3Kgamma	NA	NA	PBS	PMN-HIO
G beta:gamma signalling through PLC beta	NA	NA	PBS	PMN-HIO
G1 Phase	NA	NA	PBS	PMN-HIO
G1/S DNA Damage Checkpoints	NA	NA	PBS	PMN-HIO
G1/S Transition	NA	NA	PBS	PMN-HIO
G2/M Checkpoints	NA	NA	PBS	PMN-HIO
G2/M DNA damage checkpoint	NA	NA	PBS	PMN-HIO
G2/M Transition	NA	NA	PBS	PMN-HIO
GABA synthesis, release, reuptake and degradation	NA	NA	PBS	PMN-HIO
Galactose catabolism	NA	NA	PBS	PMN-HIO
Gamma carboxylation, hypusine formation and arylsulfatase activation	NA	NA	PBS	PMN-HIO
Gap-filling DNA repair synthesis and ligation in GG-NER	NA	NA	PBS	PMN-HIO
Gap-filling DNA repair synthesis and ligation in TC-NER	NA	NA	PBS	PMN-HIO
Gap junction assembly	NA	NA	PBS	PMN-HIO
Gap junction degradation	NA	NA	PBS	PMN-HIO
Gap junction trafficking	NA	NA	PBS	PMN-HIO
Gap junction trafficking and regulation	NA	NA	PBS	PMN-HIO
Gastrin-CREB signalling pathway via PKC and MAPK	NA	NA	PBS	PMN-HIO
GDP-fucose biosynthesis	NA	NA	PBS	PMN-HIO
Gene Silencing by RNA	NA	NA	PBS	PMN-HIO
Generation of second messenger molecules	NA	NA	PBS	PMN-HIO
GLI3 is processed to GLI3R by the proteasome	NA	NA	PBS	PMN-HIO
Global Genome Nucleotide Excision Repair (GG-NER)	NA	NA	PBS	PMN-HIO
Glucagon-like Peptide-1 (GLP1) regulates insulin secretion	NA	NA	PBS	PMN-HIO
Glucagon-type ligand receptors	NA	NA	PBS	PMN-HIO
Glucagon signaling in metabolic regulation	NA	NA	PBS	PMN-HIO
Gluconeogenesis	NA	NA	PBS	PMN-HIO
Glucose metabolism	NA	NA	PBS	PMN-HIO
Glucuronidation	NA	NA	PBS	PMN-HIO
Glutamate and glutamine metabolism	NA	NA	PBS	PMN-HIO
Glutamate Neurotransmitter Release Cycle	NA	NA	PBS	PMN-HIO
Glutathione conjugation	NA	NA	PBS	PMN-HIO
Glycerophospholipid biosynthesis	NA	NA	PBS	PMN-HIO
Glycerophospholipid catabolism	NA	NA	PBS	PMN-HIO
Glycine degradation	NA	NA	PBS	PMN-HIO
Glycogen breakdown (glycogenolysis)	NA	NA	PBS	PMN-HIO
Glycogen metabolism	NA	NA	PBS	PMN-HIO
Glycogen storage disease type IV (GBE1)	NA	NA	PBS	PMN-HIO
Glycogen storage diseases	NA	NA	PBS	PMN-HIO
Glycogen synthesis	NA	NA	PBS	PMN-HIO
Glycolysis	NA	NA	PBS	PMN-HIO
Glycosaminoglycan metabolism	NA	NA	PBS	PMN-HIO
Glycosphingolipid metabolism	NA	NA	PBS	PMN-HIO
Glyoxylate metabolism and glycine degradation	NA	NA	PBS	PMN-HIO
Golgi-to-ER retrograde transport	NA	NA	PBS	PMN-HIO
Golgi Associated Vesicle Biogenesis	NA	NA	PBS	PMN-HIO
Golgi Cisternae Pericentriolar Stack Reorganization	NA	NA	PBS	PMN-HIO
GP1b-IX-V activation signalling	NA	NA	PBS	PMN-HIO
GPVI-mediated activation cascade	NA	NA	PBS	PMN-HIO
GRB2 events in EGFR signaling	NA	NA	PBS	PMN-HIO
GRB2 events in ERBB2 signaling	NA	NA	PBS	PMN-HIO
GRB2:SOS provides linkage to MAPK signaling for Integrins	NA	NA	PBS	PMN-HIO
Growth hormone receptor signaling	NA	NA	PBS	PMN-HIO
GTP hydrolysis and joining of the 60S ribosomal subunit	NA	NA	PBS	PMN-HIO
HATs acetylate histones	NA	NA	PBS	PMN-HIO
HDACs deacetylate histones	NA	NA	PBS	PMN-HIO
HDL assembly	NA	NA	PBS	PMN-HIO
HDL remodeling	NA	NA	PBS	PMN-HIO
HDMs demethylate histones	NA	NA	PBS	PMN-HIO
HDR through Homologous Recombination (HRR)	NA	NA	PBS	PMN-HIO
HDR through Homologous Recombination (HRR) or Single Strand Annealing (SSA)	NA	NA	PBS	PMN-HIO
Hedgehog 'off' state	NA	NA	PBS	PMN-HIO
Hedgehog 'on' state	NA	NA	PBS	PMN-HIO
Hedgehog ligand biogenesis	NA	NA	PBS	PMN-HIO
Heme biosynthesis	NA	NA	PBS	PMN-HIO
Heme degradation	NA	NA	PBS	PMN-HIO
Heparan sulfate/heparin (HS-GAG) metabolism	NA	NA	PBS	PMN-HIO
Hh mutants abrogate ligand secretion	NA	NA	PBS	PMN-HIO
Hh mutants that don't undergo autocatalytic processing are degraded by ERAD	NA	NA	PBS	PMN-HIO
HIV elongation arrest and recovery	NA	NA	PBS	PMN-HIO
HIV Life Cycle	NA	NA	PBS	PMN-HIO
HIV Transcription Elongation	NA	NA	PBS	PMN-HIO
HIV Transcription Initiation	NA	NA	PBS	PMN-HIO
Homologous DNA Pairing and Strand Exchange	NA	NA	PBS	PMN-HIO
Homology Directed Repair	NA	NA	PBS	PMN-HIO
Host Interactions with Influenza Factors	NA	NA	PBS	PMN-HIO
HS-GAG biosynthesis	NA	NA	PBS	PMN-HIO
HS-GAG degradation	NA	NA	PBS	PMN-HIO
HSF1 activation	NA	NA	PBS	PMN-HIO
HSP90 chaperone cycle for steroid hormone receptors (SHR)	NA	NA	PBS	PMN-HIO
HuR (ELAVL1) binds and stabilizes mRNA	NA	NA	PBS	PMN-HIO
Hyaluronan metabolism	NA	NA	PBS	PMN-HIO
Hyaluronan uptake and degradation	NA	NA	PBS	PMN-HIO
IGF1R signaling cascade	NA	NA	PBS	PMN-HIO
Inactivation of CDC42 and RAC1	NA	NA	PBS	PMN-HIO
Inactivation, recovery and regulation of the phototransduction cascade	NA	NA	PBS	PMN-HIO
Influenza Infection	NA	NA	PBS	PMN-HIO
Influenza Life Cycle	NA	NA	PBS	PMN-HIO
Influenza Viral RNA Transcription and Replication	NA	NA	PBS	PMN-HIO
Inhibition of PKR	NA	NA	PBS	PMN-HIO
Inhibition of replication initiation of damaged DNA by RB1/E2F1	NA	NA	PBS	PMN-HIO
Initial triggering of complement	NA	NA	PBS	PMN-HIO
Initiation of Nuclear Envelope Reformation	NA	NA	PBS	PMN-HIO
InlA-mediated entry of Listeria monocytogenes into host cells	NA	NA	PBS	PMN-HIO
InlB-mediated entry of Listeria monocytogenes into host cell	NA	NA	PBS	PMN-HIO
Insertion of tail-anchored proteins into the endoplasmic reticulum membrane	NA	NA	PBS	PMN-HIO
Insulin processing	NA	NA	PBS	PMN-HIO
Insulin receptor recycling	NA	NA	PBS	PMN-HIO
Insulin receptor signalling cascade	NA	NA	PBS	PMN-HIO
Integration of energy metabolism	NA	NA	PBS	PMN-HIO
Integration of provirus	NA	NA	PBS	PMN-HIO
Integrin signaling	NA	NA	PBS	PMN-HIO
Interaction With Cumulus Cells And The Zona Pellucida	NA	NA	PBS	PMN-HIO
Interactions of Rev with host cellular proteins	NA	NA	PBS	PMN-HIO
Interactions of Vpr with host cellular proteins	NA	NA	PBS	PMN-HIO
Interconversion of nucleotide di- and triphosphates	NA	NA	PBS	PMN-HIO
Interconversion of polyamines	NA	NA	PBS	PMN-HIO
Interleukin-15 signaling	NA	NA	PBS	PMN-HIO
Interleukin-18 signaling	NA	NA	PBS	PMN-HIO
Interleukin-2 signaling	NA	NA	PBS	PMN-HIO
Interleukin-20 family signaling	NA	NA	PBS	PMN-HIO
Interleukin-21 signaling	NA	NA	PBS	PMN-HIO
Interleukin-23 signaling	NA	NA	PBS	PMN-HIO
Interleukin-27 signaling	NA	NA	PBS	PMN-HIO
Interleukin-35 Signalling	NA	NA	PBS	PMN-HIO
Interleukin-37 signaling	NA	NA	PBS	PMN-HIO
Interleukin-38 signaling	NA	NA	PBS	PMN-HIO
Interleukin-7 signaling	NA	NA	PBS	PMN-HIO
Interleukin-9 signaling	NA	NA	PBS	PMN-HIO
Intra-Golgi and retrograde Golgi-to-ER traffic	NA	NA	PBS	PMN-HIO
Intra-Golgi traffic	NA	NA	PBS	PMN-HIO
Intracellular metabolism of fatty acids regulates insulin secretion	NA	NA	PBS	PMN-HIO
Intraflagellar transport	NA	NA	PBS	PMN-HIO
Intrinsic Pathway for Apoptosis	NA	NA	PBS	PMN-HIO
Ion channel transport	NA	NA	PBS	PMN-HIO
Ion homeostasis	NA	NA	PBS	PMN-HIO
Ion transport by P-type ATPases	NA	NA	PBS	PMN-HIO
IRAK1 recruits IKK complex	NA	NA	PBS	PMN-HIO
IRAK1 recruits IKK complex upon TLR7/8 or 9 stimulation	NA	NA	PBS	PMN-HIO
IRAK2 mediated activation of TAK1 complex	NA	NA	PBS	PMN-HIO
IRE1alpha activates chaperones	NA	NA	PBS	PMN-HIO
IRF3-mediated induction of type I IFN	NA	NA	PBS	PMN-HIO
IRF3 mediated activation of type 1 IFN	NA	NA	PBS	PMN-HIO
Iron uptake and transport	NA	NA	PBS	PMN-HIO
IRS-mediated signalling	NA	NA	PBS	PMN-HIO
IRS-related events triggered by IGF1R	NA	NA	PBS	PMN-HIO
IRS activation	NA	NA	PBS	PMN-HIO
ISG15 antiviral mechanism	NA	NA	PBS	PMN-HIO
JNK (c-Jun kinases) phosphorylation and activation mediated by activated human TAK1	NA	NA	PBS	PMN-HIO
Josephin domain DUBs	NA	NA	PBS	PMN-HIO
Keratan sulfate biosynthesis	NA	NA	PBS	PMN-HIO
Keratan sulfate/keratin metabolism	NA	NA	PBS	PMN-HIO
Ketone body metabolism	NA	NA	PBS	PMN-HIO
Kinesins	NA	NA	PBS	PMN-HIO
KSRP (KHSRP) binds and destabilizes mRNA	NA	NA	PBS	PMN-HIO
L13a-mediated translational silencing of Ceruloplasmin expression	NA	NA	PBS	PMN-HIO
L1CAM interactions	NA	NA	PBS	PMN-HIO
Lactose synthesis	NA	NA	PBS	PMN-HIO
Laminin interactions	NA	NA	PBS	PMN-HIO
Late endosomal microautophagy	NA	NA	PBS	PMN-HIO
Late Phase of HIV Life Cycle	NA	NA	PBS	PMN-HIO
LDL clearance	NA	NA	PBS	PMN-HIO
Lewis blood group biosynthesis	NA	NA	PBS	PMN-HIO
Lipid particle organization	NA	NA	PBS	PMN-HIO
Lipophagy	NA	NA	PBS	PMN-HIO
Listeria monocytogenes entry into host cells	NA	NA	PBS	PMN-HIO
Loss of function of MECP2 in Rett syndrome	NA	NA	PBS	PMN-HIO
Loss of Function of SMAD2/3 in Cancer	NA	NA	PBS	PMN-HIO
Loss of Function of SMAD4 in Cancer	NA	NA	PBS	PMN-HIO
Loss of Function of TGFBR1 in Cancer	NA	NA	PBS	PMN-HIO
Loss of Function of TGFBR2 in Cancer	NA	NA	PBS	PMN-HIO
Loss of MECP2 binding ability to 5mC-DNA	NA	NA	PBS	PMN-HIO
Loss of MECP2 binding ability to the NCoR/SMRT complex	NA	NA	PBS	PMN-HIO
Loss of Nlp from mitotic centrosomes	NA	NA	PBS	PMN-HIO
Loss of proteins required for interphase microtubule organization from the centrosome	NA	NA	PBS	PMN-HIO
LRR FLII-interacting protein 1 (LRRFIP1) activates type I IFN production	NA	NA	PBS	PMN-HIO
Lysine catabolism	NA	NA	PBS	PMN-HIO
Lysosome Vesicle Biogenesis	NA	NA	PBS	PMN-HIO
M Phase	NA	NA	PBS	PMN-HIO
Macroautophagy	NA	NA	PBS	PMN-HIO
Major pathway of rRNA processing in the nucleolus and cytosol	NA	NA	PBS	PMN-HIO
MAP2K and MAPK activation	NA	NA	PBS	PMN-HIO
MAPK targets/ Nuclear events mediated by MAP kinases	NA	NA	PBS	PMN-HIO
MAPK6/MAPK4 signaling	NA	NA	PBS	PMN-HIO
MASTL Facilitates Mitotic Progression	NA	NA	PBS	PMN-HIO
MECP2 regulates neuronal receptors and channels	NA	NA	PBS	PMN-HIO
MECP2 regulates transcription of neuronal ligands	NA	NA	PBS	PMN-HIO
Meiosis	NA	NA	PBS	PMN-HIO
Meiotic recombination	NA	NA	PBS	PMN-HIO
Meiotic synapsis	NA	NA	PBS	PMN-HIO
Membrane binding and targetting of GAG proteins	NA	NA	PBS	PMN-HIO
Membrane Trafficking	NA	NA	PBS	PMN-HIO
MET activates PTK2 signaling	NA	NA	PBS	PMN-HIO
MET activates RAP1 and RAC1	NA	NA	PBS	PMN-HIO
MET activates RAS signaling	NA	NA	PBS	PMN-HIO
MET activates STAT3	NA	NA	PBS	PMN-HIO
MET promotes cell motility	NA	NA	PBS	PMN-HIO
MET receptor recycling	NA	NA	PBS	PMN-HIO
Metabolic disorders of biological oxidation enzymes	NA	NA	PBS	PMN-HIO
Metabolism of amine-derived hormones	NA	NA	PBS	PMN-HIO
Metabolism of carbohydrates	NA	NA	PBS	PMN-HIO
Metabolism of cofactors	NA	NA	PBS	PMN-HIO
Metabolism of fat-soluble vitamins	NA	NA	PBS	PMN-HIO
Metabolism of folate and pterines	NA	NA	PBS	PMN-HIO
Metabolism of ingested H2SeO4 and H2SeO3 into H2Se	NA	NA	PBS	PMN-HIO
Metabolism of ingested MeSeO2H into MeSeH	NA	NA	PBS	PMN-HIO
Metabolism of ingested SeMet, Sec, MeSec into H2Se	NA	NA	PBS	PMN-HIO
Metabolism of non-coding RNA	NA	NA	PBS	PMN-HIO
Metabolism of nucleotides	NA	NA	PBS	PMN-HIO
Metabolism of polyamines	NA	NA	PBS	PMN-HIO
Metabolism of porphyrins	NA	NA	PBS	PMN-HIO
Metabolism of RNA	NA	NA	PBS	PMN-HIO
Metabolism of serotonin	NA	NA	PBS	PMN-HIO
Metabolism of steroid hormones	NA	NA	PBS	PMN-HIO
Metabolism of steroids	NA	NA	PBS	PMN-HIO
Metabolism of vitamin K	NA	NA	PBS	PMN-HIO
Metabolism of vitamins and cofactors	NA	NA	PBS	PMN-HIO
Metabolism of water-soluble vitamins and cofactors	NA	NA	PBS	PMN-HIO
Metal ion SLC transporters	NA	NA	PBS	PMN-HIO
Metalloprotease DUBs	NA	NA	PBS	PMN-HIO
Methylation	NA	NA	PBS	PMN-HIO
MHC class II antigen presentation	NA	NA	PBS	PMN-HIO
MicroRNA (miRNA) biogenesis	NA	NA	PBS	PMN-HIO
Microtubule-dependent trafficking of connexons from Golgi to the plasma membrane	NA	NA	PBS	PMN-HIO
Miscellaneous transport and binding events	NA	NA	PBS	PMN-HIO
Misspliced GSK3beta mutants stabilize beta-catenin	NA	NA	PBS	PMN-HIO
Misspliced LRP5 mutants have enhanced beta-catenin-dependent signaling	NA	NA	PBS	PMN-HIO
Mitochondrial biogenesis	NA	NA	PBS	PMN-HIO
Mitochondrial calcium ion transport	NA	NA	PBS	PMN-HIO
Mitochondrial Fatty Acid Beta-Oxidation	NA	NA	PBS	PMN-HIO
Mitochondrial iron-sulfur cluster biogenesis	NA	NA	PBS	PMN-HIO
Mitochondrial protein import	NA	NA	PBS	PMN-HIO
Mitochondrial translation	NA	NA	PBS	PMN-HIO
Mitochondrial translation elongation	NA	NA	PBS	PMN-HIO
Mitochondrial translation initiation	NA	NA	PBS	PMN-HIO
Mitochondrial translation termination	NA	NA	PBS	PMN-HIO
Mitochondrial tRNA aminoacylation	NA	NA	PBS	PMN-HIO
Mitochondrial Uncoupling Proteins	NA	NA	PBS	PMN-HIO
Mitophagy	NA	NA	PBS	PMN-HIO
Mitotic Anaphase	NA	NA	PBS	PMN-HIO
Mitotic G1 phase and G1/S transition	NA	NA	PBS	PMN-HIO
Mitotic G2-G2/M phases	NA	NA	PBS	PMN-HIO
Mitotic Metaphase and Anaphase	NA	NA	PBS	PMN-HIO
Mitotic Prometaphase	NA	NA	PBS	PMN-HIO
Mitotic Prophase	NA	NA	PBS	PMN-HIO
Mitotic Spindle Checkpoint	NA	NA	PBS	PMN-HIO
Molecules associated with elastic fibres	NA	NA	PBS	PMN-HIO
mRNA Capping	NA	NA	PBS	PMN-HIO
mRNA decay by 3' to 5' exoribonuclease	NA	NA	PBS	PMN-HIO
mRNA Editing	NA	NA	PBS	PMN-HIO
mRNA Editing: C to U Conversion	NA	NA	PBS	PMN-HIO
mRNA Splicing	NA	NA	PBS	PMN-HIO
mRNA Splicing - Major Pathway	NA	NA	PBS	PMN-HIO
mRNA Splicing - Minor Pathway	NA	NA	PBS	PMN-HIO
mTOR signalling	NA	NA	PBS	PMN-HIO
mTORC1-mediated signalling	NA	NA	PBS	PMN-HIO
Myoclonic epilepsy of Lafora	NA	NA	PBS	PMN-HIO
Myogenesis	NA	NA	PBS	PMN-HIO
N-Glycan antennae elongation	NA	NA	PBS	PMN-HIO
N-glycan antennae elongation in the medial/trans-Golgi	NA	NA	PBS	PMN-HIO
N-glycan trimming and elongation in the cis-Golgi	NA	NA	PBS	PMN-HIO
N-glycan trimming in the ER and Calnexin/Calreticulin cycle	NA	NA	PBS	PMN-HIO
Na+/Cl- dependent neurotransmitter transporters	NA	NA	PBS	PMN-HIO
NADE modulates death signalling	NA	NA	PBS	PMN-HIO
NCAM signaling for neurite out-growth	NA	NA	PBS	PMN-HIO
NCAM1 interactions	NA	NA	PBS	PMN-HIO
Neddylation	NA	NA	PBS	PMN-HIO
Nef-mediates down modulation of cell surface receptors by recruiting them to clathrin adapters	NA	NA	PBS	PMN-HIO
Nef mediated downregulation of MHC class I complex cell surface expression	NA	NA	PBS	PMN-HIO
Negative epigenetic regulation of rRNA expression	NA	NA	PBS	PMN-HIO
Negative feedback regulation of MAPK pathway	NA	NA	PBS	PMN-HIO
Negative regulation of FGFR1 signaling	NA	NA	PBS	PMN-HIO
Negative regulation of FGFR2 signaling	NA	NA	PBS	PMN-HIO
Negative regulation of FGFR3 signaling	NA	NA	PBS	PMN-HIO
Negative regulation of FGFR4 signaling	NA	NA	PBS	PMN-HIO
Negative regulation of MAPK pathway	NA	NA	PBS	PMN-HIO
Negative regulation of MET activity	NA	NA	PBS	PMN-HIO
Negative regulation of NOTCH4 signaling	NA	NA	PBS	PMN-HIO
Negative regulation of TCF-dependent signaling by WNT ligand antagonists	NA	NA	PBS	PMN-HIO
Negative regulators of DDX58/IFIH1 signaling	NA	NA	PBS	PMN-HIO
NEP/NS2 Interacts with the Cellular Export Machinery	NA	NA	PBS	PMN-HIO
Nephrin family interactions	NA	NA	PBS	PMN-HIO
Netrin-1 signaling	NA	NA	PBS	PMN-HIO
Neurexins and neuroligins	NA	NA	PBS	PMN-HIO
Neurodegenerative Diseases	NA	NA	PBS	PMN-HIO
Neurofascin interactions	NA	NA	PBS	PMN-HIO
Neurotransmitter clearance	NA	NA	PBS	PMN-HIO
Neurotransmitter release cycle	NA	NA	PBS	PMN-HIO
Neurotransmitter uptake and metabolism In glial cells	NA	NA	PBS	PMN-HIO
NF-kB activation through FADD/RIP-1 pathway mediated by caspase-8 and -10	NA	NA	PBS	PMN-HIO
Nicotinamide salvaging	NA	NA	PBS	PMN-HIO
Nicotinate metabolism	NA	NA	PBS	PMN-HIO
NOD1/2 Signaling Pathway	NA	NA	PBS	PMN-HIO
Non-integrin membrane-ECM interactions	NA	NA	PBS	PMN-HIO
Noncanonical activation of NOTCH3	NA	NA	PBS	PMN-HIO
Nonhomologous End-Joining (NHEJ)	NA	NA	PBS	PMN-HIO
Nonsense-Mediated Decay (NMD)	NA	NA	PBS	PMN-HIO
Nonsense Mediated Decay (NMD) enhanced by the Exon Junction Complex (EJC)	NA	NA	PBS	PMN-HIO
Nonsense Mediated Decay (NMD) independent of the Exon Junction Complex (EJC)	NA	NA	PBS	PMN-HIO
NoRC negatively regulates rRNA expression	NA	NA	PBS	PMN-HIO
Norepinephrine Neurotransmitter Release Cycle	NA	NA	PBS	PMN-HIO
Notch-HLH transcription pathway	NA	NA	PBS	PMN-HIO
NOTCH1 Intracellular Domain Regulates Transcription	NA	NA	PBS	PMN-HIO
NOTCH2 Activation and Transmission of Signal to the Nucleus	NA	NA	PBS	PMN-HIO
NOTCH3 Activation and Transmission of Signal to the Nucleus	NA	NA	PBS	PMN-HIO
NOTCH3 Intracellular Domain Regulates Transcription	NA	NA	PBS	PMN-HIO
NOTCH4 Activation and Transmission of Signal to the Nucleus	NA	NA	PBS	PMN-HIO
NR1H2 & NR1H3 regulate gene expression linked to lipogenesis	NA	NA	PBS	PMN-HIO
NR1H2 and NR1H3-mediated signaling	NA	NA	PBS	PMN-HIO
NR1H3 & NR1H2 regulate gene expression linked to cholesterol transport and efflux	NA	NA	PBS	PMN-HIO
NRAGE signals death through JNK	NA	NA	PBS	PMN-HIO
NRIF signals cell death from the nucleus	NA	NA	PBS	PMN-HIO
NS1 Mediated Effects on Host Pathways	NA	NA	PBS	PMN-HIO
Nuclear Envelope Breakdown	NA	NA	PBS	PMN-HIO
Nuclear Envelope Reassembly	NA	NA	PBS	PMN-HIO
Nuclear Events (kinase and transcription factor activation)	NA	NA	PBS	PMN-HIO
Nuclear import of Rev protein	NA	NA	PBS	PMN-HIO
Nuclear Pore Complex (NPC) Disassembly	NA	NA	PBS	PMN-HIO
Nuclear Receptor transcription pathway	NA	NA	PBS	PMN-HIO
Nuclear signaling by ERBB4	NA	NA	PBS	PMN-HIO
Nucleobase biosynthesis	NA	NA	PBS	PMN-HIO
Nucleobase catabolism	NA	NA	PBS	PMN-HIO
Nucleosome assembly	NA	NA	PBS	PMN-HIO
Nucleotide Excision Repair	NA	NA	PBS	PMN-HIO
Nucleotide salvage	NA	NA	PBS	PMN-HIO
O-linked glycosylation	NA	NA	PBS	PMN-HIO
O-linked glycosylation of mucins	NA	NA	PBS	PMN-HIO
O2/CO2 exchange in erythrocytes	NA	NA	PBS	PMN-HIO
OAS antiviral response	NA	NA	PBS	PMN-HIO
Olfactory Signaling Pathway	NA	NA	PBS	PMN-HIO
Oligomerization of connexins into connexons	NA	NA	PBS	PMN-HIO
Oncogene Induced Senescence	NA	NA	PBS	PMN-HIO
Oncogenic MAPK signaling	NA	NA	PBS	PMN-HIO
Orc1 removal from chromatin	NA	NA	PBS	PMN-HIO
Organelle biogenesis and maintenance	NA	NA	PBS	PMN-HIO
Organic anion transporters	NA	NA	PBS	PMN-HIO
Organic cation transport	NA	NA	PBS	PMN-HIO
Organic cation/anion/zwitterion transport	NA	NA	PBS	PMN-HIO
Ovarian tumor domain proteases	NA	NA	PBS	PMN-HIO
Oxidative Stress Induced Senescence	NA	NA	PBS	PMN-HIO
Oxygen-dependent proline hydroxylation of Hypoxia-inducible Factor Alpha	NA	NA	PBS	PMN-HIO
p130Cas linkage to MAPK signaling for integrins	NA	NA	PBS	PMN-HIO
p38MAPK events	NA	NA	PBS	PMN-HIO
p53-Dependent G1 DNA Damage Response	NA	NA	PBS	PMN-HIO
p53-Dependent G1/S DNA damage checkpoint	NA	NA	PBS	PMN-HIO
p53-Independent DNA Damage Response	NA	NA	PBS	PMN-HIO
p53-Independent G1/S DNA damage checkpoint	NA	NA	PBS	PMN-HIO
p75NTR recruits signalling complexes	NA	NA	PBS	PMN-HIO
p75NTR regulates axonogenesis	NA	NA	PBS	PMN-HIO
Packaging Of Telomere Ends	NA	NA	PBS	PMN-HIO
Paradoxical activation of RAF signaling by kinase inactive BRAF	NA	NA	PBS	PMN-HIO
Pausing and recovery of HIV elongation	NA	NA	PBS	PMN-HIO
Pausing and recovery of Tat-mediated HIV elongation	NA	NA	PBS	PMN-HIO
PCP/CE pathway	NA	NA	PBS	PMN-HIO
PECAM1 interactions	NA	NA	PBS	PMN-HIO
Peptide chain elongation	NA	NA	PBS	PMN-HIO
Peroxisomal lipid metabolism	NA	NA	PBS	PMN-HIO
Peroxisomal protein import	NA	NA	PBS	PMN-HIO
Pervasive developmental disorders	NA	NA	PBS	PMN-HIO
Phase 2 - plateau phase	NA	NA	PBS	PMN-HIO
Phase 3 - rapid repolarisation	NA	NA	PBS	PMN-HIO
Phase II - Conjugation of compounds	NA	NA	PBS	PMN-HIO
Phenylalanine and tyrosine metabolism	NA	NA	PBS	PMN-HIO
phospho-PLA2 pathway	NA	NA	PBS	PMN-HIO
Phosphorylation of Emi1	NA	NA	PBS	PMN-HIO
phosphorylation site mutants of CTNNB1 are not targeted to the proteasome by the destruction complex	NA	NA	PBS	PMN-HIO
Physiological factors	NA	NA	PBS	PMN-HIO
PI and PC transport between ER and Golgi membranes	NA	NA	PBS	PMN-HIO
PI3K Cascade	NA	NA	PBS	PMN-HIO
PI3K/AKT activation	NA	NA	PBS	PMN-HIO
Pink/Parkin Mediated Mitophagy	NA	NA	PBS	PMN-HIO
PIWI-interacting RNA (piRNA) biogenesis	NA	NA	PBS	PMN-HIO
PKA-mediated phosphorylation of CREB	NA	NA	PBS	PMN-HIO
PKA-mediated phosphorylation of key metabolic factors	NA	NA	PBS	PMN-HIO
PKA activation	NA	NA	PBS	PMN-HIO
PKA activation in glucagon signalling	NA	NA	PBS	PMN-HIO
Plasma lipoprotein assembly	NA	NA	PBS	PMN-HIO
Plasma lipoprotein assembly, remodeling, and clearance	NA	NA	PBS	PMN-HIO
Plasma lipoprotein clearance	NA	NA	PBS	PMN-HIO
Plasma lipoprotein remodeling	NA	NA	PBS	PMN-HIO
Plasmalogen biosynthesis	NA	NA	PBS	PMN-HIO
Platelet Adhesion to exposed collagen	NA	NA	PBS	PMN-HIO
Platelet Aggregation (Plug Formation)	NA	NA	PBS	PMN-HIO
PLC beta mediated events	NA	NA	PBS	PMN-HIO
Positive epigenetic regulation of rRNA expression	NA	NA	PBS	PMN-HIO
Post-chaperonin tubulin folding pathway	NA	NA	PBS	PMN-HIO
Post-transcriptional silencing by small RNAs	NA	NA	PBS	PMN-HIO
Post NMDA receptor activation events	NA	NA	PBS	PMN-HIO
POU5F1 (OCT4), SOX2, NANOG activate genes related to proliferation	NA	NA	PBS	PMN-HIO
PP2A-mediated dephosphorylation of key metabolic factors	NA	NA	PBS	PMN-HIO
PRC2 methylates histones and DNA	NA	NA	PBS	PMN-HIO
Pre-NOTCH Expression and Processing	NA	NA	PBS	PMN-HIO
Pre-NOTCH Processing in Golgi	NA	NA	PBS	PMN-HIO
Pre-NOTCH Transcription and Translation	NA	NA	PBS	PMN-HIO
Prefoldin mediated transfer of substrate to CCT/TriC	NA	NA	PBS	PMN-HIO
Pregnenolone biosynthesis	NA	NA	PBS	PMN-HIO
Presynaptic function of Kainate receptors	NA	NA	PBS	PMN-HIO
Presynaptic phase of homologous DNA pairing and strand exchange	NA	NA	PBS	PMN-HIO
Processing and activation of SUMO	NA	NA	PBS	PMN-HIO
Processing of Capped Intron-Containing Pre-mRNA	NA	NA	PBS	PMN-HIO
Processing of Capped Intronless Pre-mRNA	NA	NA	PBS	PMN-HIO
Processing of DNA double-strand break ends	NA	NA	PBS	PMN-HIO
Processing of SMDT1	NA	NA	PBS	PMN-HIO
Progressive trimming of alpha-1,2-linked mannose residues from Man9/8/7GlcNAc2 to produce Man5GlcNAc2	NA	NA	PBS	PMN-HIO
Prolactin receptor signaling	NA	NA	PBS	PMN-HIO
Prolonged ERK activation events	NA	NA	PBS	PMN-HIO
Prostacyclin signalling through prostacyclin receptor	NA	NA	PBS	PMN-HIO
Protein-protein interactions at synapses	NA	NA	PBS	PMN-HIO
Protein folding	NA	NA	PBS	PMN-HIO
Protein localization	NA	NA	PBS	PMN-HIO
Protein repair	NA	NA	PBS	PMN-HIO
Protein ubiquitination	NA	NA	PBS	PMN-HIO
Proton-coupled monocarboxylate transport	NA	NA	PBS	PMN-HIO
PTEN Regulation	NA	NA	PBS	PMN-HIO
PTK6 Activates STAT3	NA	NA	PBS	PMN-HIO
PTK6 Down-Regulation	NA	NA	PBS	PMN-HIO
PTK6 Expression	NA	NA	PBS	PMN-HIO
PTK6 Regulates RHO GTPases, RAS GTPase and MAP kinases	NA	NA	PBS	PMN-HIO
PTK6 Regulates RTKs and Their Effectors AKT1 and DOK1	NA	NA	PBS	PMN-HIO
Purine catabolism	NA	NA	PBS	PMN-HIO
Purine ribonucleoside monophosphate biosynthesis	NA	NA	PBS	PMN-HIO
Purine salvage	NA	NA	PBS	PMN-HIO
Pyrimidine catabolism	NA	NA	PBS	PMN-HIO
Pyrimidine salvage	NA	NA	PBS	PMN-HIO
Pyruvate metabolism and Citric Acid (TCA) cycle	NA	NA	PBS	PMN-HIO
RA biosynthesis pathway	NA	NA	PBS	PMN-HIO
RAB GEFs exchange GTP for GDP on RABs	NA	NA	PBS	PMN-HIO
RAB geranylgeranylation	NA	NA	PBS	PMN-HIO
Rab regulation of trafficking	NA	NA	PBS	PMN-HIO
RAF activation	NA	NA	PBS	PMN-HIO
Rap1 signalling	NA	NA	PBS	PMN-HIO
Ras activation upon Ca2+ influx through NMDA receptor	NA	NA	PBS	PMN-HIO
RAS GTPase cycle mutants	NA	NA	PBS	PMN-HIO
RAS signaling downstream of NF1 loss-of-function variants	NA	NA	PBS	PMN-HIO
Reactions specific to the complex N-glycan synthesis pathway	NA	NA	PBS	PMN-HIO
Recognition and association of DNA glycosylase with site containing an affected purine	NA	NA	PBS	PMN-HIO
Recognition and association of DNA glycosylase with site containing an affected pyrimidine	NA	NA	PBS	PMN-HIO
Recognition of DNA damage by PCNA-containing replication complex	NA	NA	PBS	PMN-HIO
Recruitment and ATM-mediated phosphorylation of repair and signaling proteins at DNA double strand breaks	NA	NA	PBS	PMN-HIO
Recruitment of mitotic centrosome proteins and complexes	NA	NA	PBS	PMN-HIO
Recruitment of NuMA to mitotic centrosomes	NA	NA	PBS	PMN-HIO
Recycling of eIF2:GDP	NA	NA	PBS	PMN-HIO
Recycling pathway of L1	NA	NA	PBS	PMN-HIO
Regulated Necrosis	NA	NA	PBS	PMN-HIO
Regulation by c-FLIP	NA	NA	PBS	PMN-HIO
Regulation of actin dynamics for phagocytic cup formation	NA	NA	PBS	PMN-HIO
Regulation of activated PAK-2p34 by proteasome mediated degradation	NA	NA	PBS	PMN-HIO
Regulation of APC/C activators between G1/S and early anaphase	NA	NA	PBS	PMN-HIO
Regulation of Apoptosis	NA	NA	PBS	PMN-HIO
Regulation of cholesterol biosynthesis by SREBP (SREBF)	NA	NA	PBS	PMN-HIO
Regulation of cortical dendrite branching	NA	NA	PBS	PMN-HIO
Regulation of cytoskeletal remodeling and cell spreading by IPP complex components	NA	NA	PBS	PMN-HIO
Regulation of expression of SLITs and ROBOs	NA	NA	PBS	PMN-HIO
Regulation of FOXO transcriptional activity by acetylation	NA	NA	PBS	PMN-HIO
Regulation of FZD by ubiquitination	NA	NA	PBS	PMN-HIO
Regulation of gap junction activity	NA	NA	PBS	PMN-HIO
Regulation of gene expression by Hypoxia-inducible Factor	NA	NA	PBS	PMN-HIO
Regulation of gene expression in early pancreatic precursor cells	NA	NA	PBS	PMN-HIO
Regulation of Glucokinase by Glucokinase Regulatory Protein	NA	NA	PBS	PMN-HIO
Regulation of glycolysis by fructose 2,6-bisphosphate metabolism	NA	NA	PBS	PMN-HIO
Regulation of HSF1-mediated heat shock response	NA	NA	PBS	PMN-HIO
Regulation of IFNA signaling	NA	NA	PBS	PMN-HIO
Regulation of IFNG signaling	NA	NA	PBS	PMN-HIO
Regulation of innate immune responses to cytosolic DNA	NA	NA	PBS	PMN-HIO
Regulation of insulin secretion	NA	NA	PBS	PMN-HIO
Regulation of KIT signaling	NA	NA	PBS	PMN-HIO
Regulation of localization of FOXO transcription factors	NA	NA	PBS	PMN-HIO
Regulation of MECP2 expression and activity	NA	NA	PBS	PMN-HIO
Regulation of mitotic cell cycle	NA	NA	PBS	PMN-HIO
Regulation of mRNA stability by proteins that bind AU-rich elements	NA	NA	PBS	PMN-HIO
Regulation of necroptotic cell death	NA	NA	PBS	PMN-HIO
Regulation of ornithine decarboxylase (ODC)	NA	NA	PBS	PMN-HIO
Regulation of PAK-2p34 activity by PS-GAP/RHG10	NA	NA	PBS	PMN-HIO
Regulation of PLK1 Activity at G2/M Transition	NA	NA	PBS	PMN-HIO
Regulation of PTEN gene transcription	NA	NA	PBS	PMN-HIO
Regulation of PTEN localization	NA	NA	PBS	PMN-HIO
Regulation of PTEN mRNA translation	NA	NA	PBS	PMN-HIO
Regulation of PTEN stability and activity	NA	NA	PBS	PMN-HIO
Regulation of pyruvate dehydrogenase (PDH) complex	NA	NA	PBS	PMN-HIO
Regulation of RAS by GAPs	NA	NA	PBS	PMN-HIO
Regulation of RUNX1 Expression and Activity	NA	NA	PBS	PMN-HIO
Regulation of RUNX2 expression and activity	NA	NA	PBS	PMN-HIO
Regulation of RUNX3 expression and activity	NA	NA	PBS	PMN-HIO
Regulation of signaling by NODAL	NA	NA	PBS	PMN-HIO
Regulation of the apoptosome activity	NA	NA	PBS	PMN-HIO
Regulation of TP53 Activity	NA	NA	PBS	PMN-HIO
Regulation of TP53 Activity through Acetylation	NA	NA	PBS	PMN-HIO
Regulation of TP53 Activity through Association with Co-factors	NA	NA	PBS	PMN-HIO
Regulation of TP53 Activity through Methylation	NA	NA	PBS	PMN-HIO
Regulation of TP53 Activity through Phosphorylation	NA	NA	PBS	PMN-HIO
Regulation of TP53 Degradation	NA	NA	PBS	PMN-HIO
Regulation of TP53 Expression and Degradation	NA	NA	PBS	PMN-HIO
Release of Hh-Np from the secreting cell	NA	NA	PBS	PMN-HIO
Repression of WNT target genes	NA	NA	PBS	PMN-HIO
Reproduction	NA	NA	PBS	PMN-HIO
Resolution of D-Loop Structures	NA	NA	PBS	PMN-HIO
Resolution of D-loop Structures through Holliday Junction Intermediates	NA	NA	PBS	PMN-HIO
Resolution of D-loop Structures through Synthesis-Dependent Strand Annealing (SDSA)	NA	NA	PBS	PMN-HIO
Resolution of Sister Chromatid Cohesion	NA	NA	PBS	PMN-HIO
Respiratory electron transport	NA	NA	PBS	PMN-HIO
Respiratory electron transport, ATP synthesis by chemiosmotic coupling, and heat production by uncoupling proteins.	NA	NA	PBS	PMN-HIO
Retinoid metabolism and transport	NA	NA	PBS	PMN-HIO
Retrograde transport at the Trans-Golgi-Network	NA	NA	PBS	PMN-HIO
Rev-mediated nuclear export of HIV RNA	NA	NA	PBS	PMN-HIO
Reversible hydration of carbon dioxide	NA	NA	PBS	PMN-HIO
RHO GTPases activate CIT	NA	NA	PBS	PMN-HIO
RHO GTPases activate IQGAPs	NA	NA	PBS	PMN-HIO
RHO GTPases activate KTN1	NA	NA	PBS	PMN-HIO
RHO GTPases activate PAKs	NA	NA	PBS	PMN-HIO
RHO GTPases activate PKNs	NA	NA	PBS	PMN-HIO
RHO GTPases Activate ROCKs	NA	NA	PBS	PMN-HIO
RHO GTPases Activate WASPs and WAVEs	NA	NA	PBS	PMN-HIO
Ribosomal scanning and start codon recognition	NA	NA	PBS	PMN-HIO
RIPK1-mediated regulated necrosis	NA	NA	PBS	PMN-HIO
RMTs methylate histone arginines	NA	NA	PBS	PMN-HIO
RNA Pol II CTD phosphorylation and interaction with CE	NA	NA	PBS	PMN-HIO
RNA Pol II CTD phosphorylation and interaction with CE during HIV infection	NA	NA	PBS	PMN-HIO
RNA Polymerase I Promoter Clearance	NA	NA	PBS	PMN-HIO
RNA Polymerase I Promoter Escape	NA	NA	PBS	PMN-HIO
RNA Polymerase I Promoter Opening	NA	NA	PBS	PMN-HIO
RNA Polymerase I Transcription	NA	NA	PBS	PMN-HIO
RNA Polymerase I Transcription Initiation	NA	NA	PBS	PMN-HIO
RNA Polymerase I Transcription Termination	NA	NA	PBS	PMN-HIO
RNA Polymerase II HIV Promoter Escape	NA	NA	PBS	PMN-HIO
RNA Polymerase II Pre-transcription Events	NA	NA	PBS	PMN-HIO
RNA Polymerase II Promoter Escape	NA	NA	PBS	PMN-HIO
RNA polymerase II transcribes snRNA genes	NA	NA	PBS	PMN-HIO
RNA Polymerase II Transcription Elongation	NA	NA	PBS	PMN-HIO
RNA Polymerase II Transcription Initiation	NA	NA	PBS	PMN-HIO
RNA Polymerase II Transcription Initiation And Promoter Clearance	NA	NA	PBS	PMN-HIO
RNA Polymerase II Transcription Pre-Initiation And Promoter Opening	NA	NA	PBS	PMN-HIO
RNA Polymerase II Transcription Termination	NA	NA	PBS	PMN-HIO
RNA Polymerase III Abortive And Retractive Initiation	NA	NA	PBS	PMN-HIO
RNA Polymerase III Chain Elongation	NA	NA	PBS	PMN-HIO
RNA Polymerase III Transcription	NA	NA	PBS	PMN-HIO
RNA Polymerase III Transcription Initiation	NA	NA	PBS	PMN-HIO
RNA Polymerase III Transcription Initiation From Type 1 Promoter	NA	NA	PBS	PMN-HIO
RNA Polymerase III Transcription Initiation From Type 2 Promoter	NA	NA	PBS	PMN-HIO
RNA Polymerase III Transcription Initiation From Type 3 Promoter	NA	NA	PBS	PMN-HIO
RNA Polymerase III Transcription Termination	NA	NA	PBS	PMN-HIO
RNF mutants show enhanced WNT signaling and proliferation	NA	NA	PBS	PMN-HIO
ROBO receptors bind AKAP5	NA	NA	PBS	PMN-HIO
Role of ABL in ROBO-SLIT signaling	NA	NA	PBS	PMN-HIO
Role of LAT2/NTAL/LAB on calcium mobilization	NA	NA	PBS	PMN-HIO
Role of phospholipids in phagocytosis	NA	NA	PBS	PMN-HIO
RORA activates gene expression	NA	NA	PBS	PMN-HIO
rRNA modification in the mitochondrion	NA	NA	PBS	PMN-HIO
rRNA modification in the nucleus and cytosol	NA	NA	PBS	PMN-HIO
rRNA processing in the mitochondrion	NA	NA	PBS	PMN-HIO
rRNA processing in the nucleus and cytosol	NA	NA	PBS	PMN-HIO
RSK activation	NA	NA	PBS	PMN-HIO
RUNX1 and FOXP3 control the development of regulatory T lymphocytes (Tregs)	NA	NA	PBS	PMN-HIO
RUNX1 interacts with co-factors whose precise effect on RUNX1 targets is not known	NA	NA	PBS	PMN-HIO
RUNX1 regulates estrogen receptor mediated transcription	NA	NA	PBS	PMN-HIO
RUNX1 regulates expression of components of tight junctions	NA	NA	PBS	PMN-HIO
RUNX1 regulates genes involved in megakaryocyte differentiation and platelet function	NA	NA	PBS	PMN-HIO
RUNX1 regulates transcription of genes involved in BCR signaling	NA	NA	PBS	PMN-HIO
RUNX1 regulates transcription of genes involved in differentiation of keratinocytes	NA	NA	PBS	PMN-HIO
RUNX1 regulates transcription of genes involved in differentiation of myeloid cells	NA	NA	PBS	PMN-HIO
RUNX1 regulates transcription of genes involved in interleukin signaling	NA	NA	PBS	PMN-HIO
RUNX1 regulates transcription of genes involved in WNT signaling	NA	NA	PBS	PMN-HIO
RUNX2 regulates bone development	NA	NA	PBS	PMN-HIO
RUNX2 regulates genes involved in differentiation of myeloid cells	NA	NA	PBS	PMN-HIO
RUNX2 regulates osteoblast differentiation	NA	NA	PBS	PMN-HIO
RUNX3 regulates BCL2L11 (BIM) transcription	NA	NA	PBS	PMN-HIO
RUNX3 regulates p14-ARF	NA	NA	PBS	PMN-HIO
RUNX3 regulates WNT signaling	NA	NA	PBS	PMN-HIO
S Phase	NA	NA	PBS	PMN-HIO
S33 mutants of beta-catenin aren't phosphorylated	NA	NA	PBS	PMN-HIO
S37 mutants of beta-catenin aren't phosphorylated	NA	NA	PBS	PMN-HIO
S45 mutants of beta-catenin aren't phosphorylated	NA	NA	PBS	PMN-HIO
Scavenging by Class B Receptors	NA	NA	PBS	PMN-HIO
Scavenging by Class F Receptors	NA	NA	PBS	PMN-HIO
Scavenging of heme from plasma	NA	NA	PBS	PMN-HIO
SCF-beta-TrCP mediated degradation of Emi1	NA	NA	PBS	PMN-HIO
SCF(Skp2)-mediated degradation of p27/p21	NA	NA	PBS	PMN-HIO
Selective autophagy	NA	NA	PBS	PMN-HIO
Selenoamino acid metabolism	NA	NA	PBS	PMN-HIO
Selenocysteine synthesis	NA	NA	PBS	PMN-HIO
SEMA3A-Plexin repulsion signaling by inhibiting Integrin adhesion	NA	NA	PBS	PMN-HIO
Sema3A PAK dependent Axon repulsion	NA	NA	PBS	PMN-HIO
Separation of Sister Chromatids	NA	NA	PBS	PMN-HIO
Serine biosynthesis	NA	NA	PBS	PMN-HIO
Serotonin and melatonin biosynthesis	NA	NA	PBS	PMN-HIO
Serotonin clearance from the synaptic cleft	NA	NA	PBS	PMN-HIO
SHC-mediated cascade:FGFR1	NA	NA	PBS	PMN-HIO
SHC-mediated cascade:FGFR2	NA	NA	PBS	PMN-HIO
SHC-mediated cascade:FGFR3	NA	NA	PBS	PMN-HIO
SHC-mediated cascade:FGFR4	NA	NA	PBS	PMN-HIO
SHC-related events triggered by IGF1R	NA	NA	PBS	PMN-HIO
SHC1 events in EGFR signaling	NA	NA	PBS	PMN-HIO
SHC1 events in ERBB2 signaling	NA	NA	PBS	PMN-HIO
SHC1 events in ERBB4 signaling	NA	NA	PBS	PMN-HIO
Sialic acid metabolism	NA	NA	PBS	PMN-HIO
Signal amplification	NA	NA	PBS	PMN-HIO
Signal attenuation	NA	NA	PBS	PMN-HIO
Signal transduction by L1	NA	NA	PBS	PMN-HIO
Signaling by Activin	NA	NA	PBS	PMN-HIO
Signaling by BMP	NA	NA	PBS	PMN-HIO
Signaling by BRAF and RAF fusions	NA	NA	PBS	PMN-HIO
Signaling by cytosolic FGFR1 fusion mutants	NA	NA	PBS	PMN-HIO
Signaling by EGFR	NA	NA	PBS	PMN-HIO
Signaling by EGFR in Cancer	NA	NA	PBS	PMN-HIO
Signaling by EGFRvIII in Cancer	NA	NA	PBS	PMN-HIO
Signaling by ERBB2	NA	NA	PBS	PMN-HIO
Signaling by ERBB4	NA	NA	PBS	PMN-HIO
Signaling by FGFR	NA	NA	PBS	PMN-HIO
Signaling by FGFR in disease	NA	NA	PBS	PMN-HIO
Signaling by FGFR1	NA	NA	PBS	PMN-HIO
Signaling by FGFR1 in disease	NA	NA	PBS	PMN-HIO
Signaling by FGFR2	NA	NA	PBS	PMN-HIO
Signaling by FGFR2 IIIa TM	NA	NA	PBS	PMN-HIO
Signaling by FGFR2 in disease	NA	NA	PBS	PMN-HIO
Signaling by FGFR3	NA	NA	PBS	PMN-HIO
Signaling by FGFR3 fusions in cancer	NA	NA	PBS	PMN-HIO
Signaling by FGFR3 in disease	NA	NA	PBS	PMN-HIO
Signaling by FGFR3 point mutants in cancer	NA	NA	PBS	PMN-HIO
Signaling by FGFR4	NA	NA	PBS	PMN-HIO
Signaling by FGFR4 in disease	NA	NA	PBS	PMN-HIO
Signaling by Hedgehog	NA	NA	PBS	PMN-HIO
Signaling by high-kinase activity BRAF mutants	NA	NA	PBS	PMN-HIO
Signaling by Hippo	NA	NA	PBS	PMN-HIO
Signaling by Insulin receptor	NA	NA	PBS	PMN-HIO
Signaling by Leptin	NA	NA	PBS	PMN-HIO
Signaling by Ligand-Responsive EGFR Variants in Cancer	NA	NA	PBS	PMN-HIO
Signaling by MET	NA	NA	PBS	PMN-HIO
Signaling by moderate kinase activity BRAF mutants	NA	NA	PBS	PMN-HIO
Signaling by NODAL	NA	NA	PBS	PMN-HIO
Signaling by NOTCH	NA	NA	PBS	PMN-HIO
Signaling by NOTCH1	NA	NA	PBS	PMN-HIO
Signaling by NOTCH1 HD Domain Mutants in Cancer	NA	NA	PBS	PMN-HIO
Signaling by NOTCH1 HD+PEST Domain Mutants in Cancer	NA	NA	PBS	PMN-HIO
Signaling by NOTCH1 in Cancer	NA	NA	PBS	PMN-HIO
Signaling by NOTCH1 PEST Domain Mutants in Cancer	NA	NA	PBS	PMN-HIO
Signaling by NOTCH1 t(7;9)(NOTCH1:M1580_K2555) Translocation Mutant	NA	NA	PBS	PMN-HIO
Signaling by NOTCH2	NA	NA	PBS	PMN-HIO
Signaling by NOTCH3	NA	NA	PBS	PMN-HIO
Signaling by NOTCH4	NA	NA	PBS	PMN-HIO
Signaling by NTRK1 (TRKA)	NA	NA	PBS	PMN-HIO
Signaling by NTRK2 (TRKB)	NA	NA	PBS	PMN-HIO
Signaling by NTRK3 (TRKC)	NA	NA	PBS	PMN-HIO
Signaling by NTRKs	NA	NA	PBS	PMN-HIO
Signaling by Nuclear Receptors	NA	NA	PBS	PMN-HIO
Signaling by PDGF	NA	NA	PBS	PMN-HIO
Signaling by RAS mutants	NA	NA	PBS	PMN-HIO
Signaling by Retinoic Acid	NA	NA	PBS	PMN-HIO
Signaling by ROBO receptors	NA	NA	PBS	PMN-HIO
Signaling by SCF-KIT	NA	NA	PBS	PMN-HIO
Signaling by TGF-beta family members	NA	NA	PBS	PMN-HIO
Signaling by TGF-beta Receptor Complex	NA	NA	PBS	PMN-HIO
Signaling by TGF-beta Receptor Complex in Cancer	NA	NA	PBS	PMN-HIO
Signaling by Type 1 Insulin-like Growth Factor 1 Receptor (IGF1R)	NA	NA	PBS	PMN-HIO
Signaling by WNT	NA	NA	PBS	PMN-HIO
Signaling by WNT in cancer	NA	NA	PBS	PMN-HIO
Signaling downstream of RAS mutants	NA	NA	PBS	PMN-HIO
Signalling to ERKs	NA	NA	PBS	PMN-HIO
Signalling to RAS	NA	NA	PBS	PMN-HIO
Signalling to STAT3	NA	NA	PBS	PMN-HIO
SIRT1 negatively regulates rRNA expression	NA	NA	PBS	PMN-HIO
SLBP Dependent Processing of Replication-Dependent Histone Pre-mRNAs	NA	NA	PBS	PMN-HIO
SLC-mediated transmembrane transport	NA	NA	PBS	PMN-HIO
SLC transporter disorders	NA	NA	PBS	PMN-HIO
SMAC (DIABLO) binds to IAPs	NA	NA	PBS	PMN-HIO
SMAC(DIABLO)-mediated dissociation of IAP:caspase complexes	NA	NA	PBS	PMN-HIO
SMAC, XIAP-regulated apoptotic response	NA	NA	PBS	PMN-HIO
SMAD2/3 MH2 Domain Mutants in Cancer	NA	NA	PBS	PMN-HIO
SMAD2/3 Phosphorylation Motif Mutants in Cancer	NA	NA	PBS	PMN-HIO
SMAD2/SMAD3:SMAD4 heterotrimer regulates transcription	NA	NA	PBS	PMN-HIO
SMAD4 MH2 Domain Mutants in Cancer	NA	NA	PBS	PMN-HIO
Small interfering RNA (siRNA) biogenesis	NA	NA	PBS	PMN-HIO
Smooth Muscle Contraction	NA	NA	PBS	PMN-HIO
snRNP Assembly	NA	NA	PBS	PMN-HIO
Sodium/Proton exchangers	NA	NA	PBS	PMN-HIO
SOS-mediated signalling	NA	NA	PBS	PMN-HIO
Sphingolipid de novo biosynthesis	NA	NA	PBS	PMN-HIO
Spry regulation of FGF signaling	NA	NA	PBS	PMN-HIO
Stabilization of p53	NA	NA	PBS	PMN-HIO
STAT5 Activation	NA	NA	PBS	PMN-HIO
STAT6-mediated induction of chemokines	NA	NA	PBS	PMN-HIO
Stimulation of the cell death response by PAK-2p34	NA	NA	PBS	PMN-HIO
Stimuli-sensing channels	NA	NA	PBS	PMN-HIO
STING mediated induction of host immune responses	NA	NA	PBS	PMN-HIO
Striated Muscle Contraction	NA	NA	PBS	PMN-HIO
Sulfide oxidation to sulfate	NA	NA	PBS	PMN-HIO
Sulfur amino acid metabolism	NA	NA	PBS	PMN-HIO
SUMO is proteolytically processed	NA	NA	PBS	PMN-HIO
SUMOylation of chromatin organization proteins	NA	NA	PBS	PMN-HIO
SUMOylation of DNA damage response and repair proteins	NA	NA	PBS	PMN-HIO
SUMOylation of DNA methylation proteins	NA	NA	PBS	PMN-HIO
SUMOylation of DNA replication proteins	NA	NA	PBS	PMN-HIO
SUMOylation of RNA binding proteins	NA	NA	PBS	PMN-HIO
SUMOylation of SUMOylation proteins	NA	NA	PBS	PMN-HIO
SUMOylation of transcription cofactors	NA	NA	PBS	PMN-HIO
SUMOylation of ubiquitinylation proteins	NA	NA	PBS	PMN-HIO
Switching of origins to a post-replicative state	NA	NA	PBS	PMN-HIO
Syndecan interactions	NA	NA	PBS	PMN-HIO
Synthesis And Processing Of GAG, GAGPOL Polyproteins	NA	NA	PBS	PMN-HIO
Synthesis of 12-eicosatetraenoic acid derivatives	NA	NA	PBS	PMN-HIO
Synthesis of 15-eicosatetraenoic acid derivatives	NA	NA	PBS	PMN-HIO
Synthesis of active ubiquitin: roles of E1 and E2 enzymes	NA	NA	PBS	PMN-HIO
Synthesis of bile acids and bile salts	NA	NA	PBS	PMN-HIO
Synthesis of bile acids and bile salts via 7alpha-hydroxycholesterol	NA	NA	PBS	PMN-HIO
Synthesis of DNA	NA	NA	PBS	PMN-HIO
Synthesis of Dolichyl-phosphate	NA	NA	PBS	PMN-HIO
Synthesis of dolichyl-phosphate mannose	NA	NA	PBS	PMN-HIO
Synthesis of GDP-mannose	NA	NA	PBS	PMN-HIO
Synthesis of glycosylphosphatidylinositol (GPI)	NA	NA	PBS	PMN-HIO
Synthesis of IP3 and IP4 in the cytosol	NA	NA	PBS	PMN-HIO
Synthesis of IPs in the nucleus	NA	NA	PBS	PMN-HIO
Synthesis of Ketone Bodies	NA	NA	PBS	PMN-HIO
Synthesis of PA	NA	NA	PBS	PMN-HIO
Synthesis of PC	NA	NA	PBS	PMN-HIO
Synthesis of PE	NA	NA	PBS	PMN-HIO
Synthesis of PG	NA	NA	PBS	PMN-HIO
Synthesis of PI	NA	NA	PBS	PMN-HIO
Synthesis of PIPs at the early endosome membrane	NA	NA	PBS	PMN-HIO
Synthesis of PIPs at the Golgi membrane	NA	NA	PBS	PMN-HIO
Synthesis of pyrophosphates in the cytosol	NA	NA	PBS	PMN-HIO
Synthesis of substrates in N-glycan biosythesis	NA	NA	PBS	PMN-HIO
Synthesis of UDP-N-acetyl-glucosamine	NA	NA	PBS	PMN-HIO
Synthesis, secretion, and deacylation of Ghrelin	NA	NA	PBS	PMN-HIO
T41 mutants of beta-catenin aren't phosphorylated	NA	NA	PBS	PMN-HIO
Tandem of pore domain in a weak inwardly rectifying K+ channels (TWIK)	NA	NA	PBS	PMN-HIO
Tandem pore domain potassium channels	NA	NA	PBS	PMN-HIO
Tat-mediated elongation of the HIV-1 transcript	NA	NA	PBS	PMN-HIO
Tat-mediated HIV elongation arrest and recovery	NA	NA	PBS	PMN-HIO
TBC/RABGAPs	NA	NA	PBS	PMN-HIO
TCF dependent signaling in response to WNT	NA	NA	PBS	PMN-HIO
TCF7L2 mutants don't bind CTBP	NA	NA	PBS	PMN-HIO
Telomere Maintenance	NA	NA	PBS	PMN-HIO
Termination of translesion DNA synthesis	NA	NA	PBS	PMN-HIO
Tetrahydrobiopterin (BH4) synthesis, recycling, salvage and regulation	NA	NA	PBS	PMN-HIO
TGF-beta receptor signaling activates SMADs	NA	NA	PBS	PMN-HIO
TGF-beta receptor signaling in EMT (epithelial to mesenchymal transition)	NA	NA	PBS	PMN-HIO
TGFBR1 KD Mutants in Cancer	NA	NA	PBS	PMN-HIO
TGFBR1 LBD Mutants in Cancer	NA	NA	PBS	PMN-HIO
TGFBR2 Kinase Domain Mutants in Cancer	NA	NA	PBS	PMN-HIO
The activation of arylsulfatases	NA	NA	PBS	PMN-HIO
The canonical retinoid cycle in rods (twilight vision)	NA	NA	PBS	PMN-HIO
The citric acid (TCA) cycle and respiratory electron transport	NA	NA	PBS	PMN-HIO
The fatty acid cycling model	NA	NA	PBS	PMN-HIO
The phototransduction cascade	NA	NA	PBS	PMN-HIO
The proton buffering model	NA	NA	PBS	PMN-HIO
The role of GTSE1 in G2/M progression after G2 checkpoint	NA	NA	PBS	PMN-HIO
Thrombin signalling through proteinase activated receptors (PARs)	NA	NA	PBS	PMN-HIO
Thromboxane signalling through TP receptor	NA	NA	PBS	PMN-HIO
Thyroxine biosynthesis	NA	NA	PBS	PMN-HIO
TICAM1-dependent activation of IRF3/IRF7	NA	NA	PBS	PMN-HIO
TICAM1, RIP1-mediated IKK complex recruitment	NA	NA	PBS	PMN-HIO
TICAM1,TRAF6-dependent induction of TAK1 complex	NA	NA	PBS	PMN-HIO
Tie2 Signaling	NA	NA	PBS	PMN-HIO
Tight junction interactions	NA	NA	PBS	PMN-HIO
TNF receptor superfamily (TNFSF) members mediating non-canonical NF-kB pathway	NA	NA	PBS	PMN-HIO
TP53 Regulates Metabolic Genes	NA	NA	PBS	PMN-HIO
TP53 regulates transcription of additional cell cycle genes whose exact role in the p53 pathway remain uncertain	NA	NA	PBS	PMN-HIO
TP53 Regulates Transcription of Caspase Activators and Caspases	NA	NA	PBS	PMN-HIO
TP53 Regulates Transcription of Cell Cycle Genes	NA	NA	PBS	PMN-HIO
TP53 Regulates Transcription of Cell Death Genes	NA	NA	PBS	PMN-HIO
TP53 Regulates Transcription of Death Receptors and Ligands	NA	NA	PBS	PMN-HIO
TP53 Regulates Transcription of DNA Repair Genes	NA	NA	PBS	PMN-HIO
TP53 Regulates Transcription of Genes Involved in Cytochrome C Release	NA	NA	PBS	PMN-HIO
TRAF3-dependent IRF activation pathway	NA	NA	PBS	PMN-HIO
TRAF3 deficiency - HSE	NA	NA	PBS	PMN-HIO
TRAF6 mediated IRF7 activation	NA	NA	PBS	PMN-HIO
Trafficking of myristoylated proteins to the cilium	NA	NA	PBS	PMN-HIO
TRAIL signaling	NA	NA	PBS	PMN-HIO
trans-Golgi Network Vesicle Budding	NA	NA	PBS	PMN-HIO
Transcription-Coupled Nucleotide Excision Repair (TC-NER)	NA	NA	PBS	PMN-HIO
Transcription of the HIV genome	NA	NA	PBS	PMN-HIO
Transcriptional activation of mitochondrial biogenesis	NA	NA	PBS	PMN-HIO
Transcriptional activity of SMAD2/SMAD3:SMAD4 heterotrimer	NA	NA	PBS	PMN-HIO
Transcriptional Regulation by E2F6	NA	NA	PBS	PMN-HIO
Transcriptional Regulation by MECP2	NA	NA	PBS	PMN-HIO
Transcriptional regulation by RUNX2	NA	NA	PBS	PMN-HIO
Transcriptional regulation by RUNX3	NA	NA	PBS	PMN-HIO
Transcriptional regulation by small RNAs	NA	NA	PBS	PMN-HIO
Transcriptional Regulation by TP53	NA	NA	PBS	PMN-HIO
Transferrin endocytosis and recycling	NA	NA	PBS	PMN-HIO
Translation	NA	NA	PBS	PMN-HIO
Translation initiation complex formation	NA	NA	PBS	PMN-HIO
Translesion Synthesis by POLH	NA	NA	PBS	PMN-HIO
Translesion synthesis by POLI	NA	NA	PBS	PMN-HIO
Translesion synthesis by POLK	NA	NA	PBS	PMN-HIO
Translesion synthesis by REV1	NA	NA	PBS	PMN-HIO
Translesion synthesis by Y family DNA polymerases bypasses lesions on DNA template	NA	NA	PBS	PMN-HIO
Translocation of SLC2A4 (GLUT4) to the plasma membrane	NA	NA	PBS	PMN-HIO
Transport of bile salts and organic acids, metal ions and amine compounds	NA	NA	PBS	PMN-HIO
Transport of connexins along the secretory pathway	NA	NA	PBS	PMN-HIO
Transport of connexons to the plasma membrane	NA	NA	PBS	PMN-HIO
Transport of inorganic cations/anions and amino acids/oligopeptides	NA	NA	PBS	PMN-HIO
Transport of Mature mRNA derived from an Intron-Containing Transcript	NA	NA	PBS	PMN-HIO
Transport of Mature mRNA Derived from an Intronless Transcript	NA	NA	PBS	PMN-HIO
Transport of Mature mRNAs Derived from Intronless Transcripts	NA	NA	PBS	PMN-HIO
Transport of Mature Transcript to Cytoplasm	NA	NA	PBS	PMN-HIO
Transport of nucleosides and free purine and pyrimidine bases across the plasma membrane	NA	NA	PBS	PMN-HIO
Transport of organic anions	NA	NA	PBS	PMN-HIO
Transport of Ribonucleoproteins into the Host Nucleus	NA	NA	PBS	PMN-HIO
Transport of the SLBP Dependant Mature mRNA	NA	NA	PBS	PMN-HIO
Transport of the SLBP independent Mature mRNA	NA	NA	PBS	PMN-HIO
Transport of vitamins, nucleosides, and related molecules	NA	NA	PBS	PMN-HIO
Transport to the Golgi and subsequent modification	NA	NA	PBS	PMN-HIO
Triglyceride biosynthesis	NA	NA	PBS	PMN-HIO
Triglyceride catabolism	NA	NA	PBS	PMN-HIO
Triglyceride metabolism	NA	NA	PBS	PMN-HIO
Tristetraprolin (TTP, ZFP36) binds and destabilizes mRNA	NA	NA	PBS	PMN-HIO
tRNA Aminoacylation	NA	NA	PBS	PMN-HIO
tRNA modification in the nucleus and cytosol	NA	NA	PBS	PMN-HIO
tRNA processing in the nucleus	NA	NA	PBS	PMN-HIO
truncated APC mutants destabilize the destruction complex	NA	NA	PBS	PMN-HIO
Truncations of AMER1 destabilize the destruction complex	NA	NA	PBS	PMN-HIO
Tryptophan catabolism	NA	NA	PBS	PMN-HIO
Type I hemidesmosome assembly	NA	NA	PBS	PMN-HIO
TYSND1 cleaves peroxisomal proteins	NA	NA	PBS	PMN-HIO
Ubiquitin-dependent degradation of Cyclin D	NA	NA	PBS	PMN-HIO
Ubiquitin Mediated Degradation of Phosphorylated Cdc25A	NA	NA	PBS	PMN-HIO
UCH proteinases	NA	NA	PBS	PMN-HIO
Uptake and actions of bacterial toxins	NA	NA	PBS	PMN-HIO
Uptake and function of anthrax toxins	NA	NA	PBS	PMN-HIO
Uptake and function of diphtheria toxin	NA	NA	PBS	PMN-HIO
Urea cycle	NA	NA	PBS	PMN-HIO
Variant SLC6A14 may confer susceptibility towards obesity	NA	NA	PBS	PMN-HIO
Vasopressin-like receptors	NA	NA	PBS	PMN-HIO
Vasopressin regulates renal water homeostasis via Aquaporins	NA	NA	PBS	PMN-HIO
VEGFR2 mediated cell proliferation	NA	NA	PBS	PMN-HIO
VEGFR2 mediated vascular permeability	NA	NA	PBS	PMN-HIO
Vesicle-mediated transport	NA	NA	PBS	PMN-HIO
Vif-mediated degradation of APOBEC3G	NA	NA	PBS	PMN-HIO
Viral Messenger RNA Synthesis	NA	NA	PBS	PMN-HIO
Viral mRNA Translation	NA	NA	PBS	PMN-HIO
Virus Assembly and Release	NA	NA	PBS	PMN-HIO
Visual phototransduction	NA	NA	PBS	PMN-HIO
Vitamin B1 (thiamin) metabolism	NA	NA	PBS	PMN-HIO
Vitamin B5 (pantothenate) metabolism	NA	NA	PBS	PMN-HIO
Vitamin D (calciferol) metabolism	NA	NA	PBS	PMN-HIO
Vitamins B6 activation to pyridoxal phosphate	NA	NA	PBS	PMN-HIO
VLDLR internalisation and degradation	NA	NA	PBS	PMN-HIO
Voltage gated Potassium channels	NA	NA	PBS	PMN-HIO
Vpr-mediated nuclear import of PICs	NA	NA	PBS	PMN-HIO
Vpu mediated degradation of CD4	NA	NA	PBS	PMN-HIO
VxPx cargo-targeting to cilium	NA	NA	PBS	PMN-HIO
Wax and plasmalogen biosynthesis	NA	NA	PBS	PMN-HIO
WNT ligand biogenesis and trafficking	NA	NA	PBS	PMN-HIO
XBP1(S) activates chaperone genes	NA	NA	PBS	PMN-HIO
YAP1- and WWTR1 (TAZ)-stimulated gene expression	NA	NA	PBS	PMN-HIO
Zinc efflux and compartmentalization by the SLC30 family	NA	NA	PBS	PMN-HIO
Zinc influx into cells by the SLC39 gene family	NA	NA	PBS	PMN-HIO
Zinc transporters	NA	NA	PBS	PMN-HIO
Acrosome Reaction and Sperm:Oocyte Membrane Binding	NA	NA	PBS	PMN-HIO
Activated point mutants of FGFR2	NA	NA	PBS	PMN-HIO
Activation of NIMA Kinases NEK9, NEK6, NEK7	NA	NA	PBS	PMN-HIO
Activation of PUMA and translocation to mitochondria	NA	NA	PBS	PMN-HIO
Activation of SMO	NA	NA	PBS	PMN-HIO
Activation of TRKA receptors	NA	NA	PBS	PMN-HIO
Acyl chain remodelling of PS	NA	NA	PBS	PMN-HIO
Adenosine P1 receptors	NA	NA	PBS	PMN-HIO
Adrenoceptors	NA	NA	PBS	PMN-HIO
AKT-mediated inactivation of FOXO1A	NA	NA	PBS	PMN-HIO
Amine ligand-binding receptors	NA	NA	PBS	PMN-HIO
Antagonism of Activin by Follistatin	NA	NA	PBS	PMN-HIO
ARL13B-mediated ciliary trafficking of INPP5E	NA	NA	PBS	PMN-HIO
Assembly of active LPL and LIPC lipase complexes	NA	NA	PBS	PMN-HIO
Attachment of GPI anchor to uPAR	NA	NA	PBS	PMN-HIO
Axonal growth stimulation	NA	NA	PBS	PMN-HIO
Binding and entry of HIV virion	NA	NA	PBS	PMN-HIO
Butyrophilin (BTN) family interactions	NA	NA	PBS	PMN-HIO
CaMK IV-mediated phosphorylation of CREB	NA	NA	PBS	PMN-HIO
Carnitine metabolism	NA	NA	PBS	PMN-HIO
cGMP effects	NA	NA	PBS	PMN-HIO
Chondroitin sulfate biosynthesis	NA	NA	PBS	PMN-HIO
Condensation of Prometaphase Chromosomes	NA	NA	PBS	PMN-HIO
CREB1 phosphorylation through the activation of CaMKII/CaMKK/CaMKIV cascasde	NA	NA	PBS	PMN-HIO
CREB3 factors activate genes	NA	NA	PBS	PMN-HIO
Cristae formation	NA	NA	PBS	PMN-HIO
Crosslinking of collagen fibrils	NA	NA	PBS	PMN-HIO
Defective ABCA1 causes Tangier disease	NA	NA	PBS	PMN-HIO
Defective ALG11 causes ALG11-CDG (CDG-1p)	NA	NA	PBS	PMN-HIO
Defective B3GALTL causes Peters-plus syndrome (PpS)	NA	NA	PBS	PMN-HIO
Defective CHSY1 causes TPBS	NA	NA	PBS	PMN-HIO
Defective CYP7B1 causes Spastic paraplegia 5A, autosomal recessive (SPG5A) and Congenital bile acid synthesis defect 3 (CBAS3)	NA	NA	PBS	PMN-HIO
Defective DHDDS causes retinitis pigmentosa 59	NA	NA	PBS	PMN-HIO
Defective GCLC causes Hemolytic anemia due to gamma-glutamylcysteine synthetase deficiency (HAGGSD)	NA	NA	PBS	PMN-HIO
Defective HK1 causes hexokinase deficiency (HK deficiency)	NA	NA	PBS	PMN-HIO
Defective MMADHC causes methylmalonic aciduria and homocystinuria type cblD	NA	NA	PBS	PMN-HIO
Defective PMM2 causes PMM2-CDG (CDG-1a)	NA	NA	PBS	PMN-HIO
Disinhibition of SNARE formation	NA	NA	PBS	PMN-HIO
Displacement of DNA glycosylase by APEX1	NA	NA	PBS	PMN-HIO
EGFR interacts with phospholipase C-gamma	NA	NA	PBS	PMN-HIO
Eicosanoid ligand-binding receptors	NA	NA	PBS	PMN-HIO
Electric Transmission Across Gap Junctions	NA	NA	PBS	PMN-HIO
Elevation of cytosolic Ca2+ levels	NA	NA	PBS	PMN-HIO
ERBB2 Activates PTK6 Signaling	NA	NA	PBS	PMN-HIO
Expression and Processing of Neurotrophins	NA	NA	PBS	PMN-HIO
Extension of Telomeres	NA	NA	PBS	PMN-HIO
FGFR1 ligand binding and activation	NA	NA	PBS	PMN-HIO
FGFR1b ligand binding and activation	NA	NA	PBS	PMN-HIO
FGFR1c ligand binding and activation	NA	NA	PBS	PMN-HIO
FGFR2 ligand binding and activation	NA	NA	PBS	PMN-HIO
FGFR2b ligand binding and activation	NA	NA	PBS	PMN-HIO
FGFR2c ligand binding and activation	NA	NA	PBS	PMN-HIO
FGFR3 ligand binding and activation	NA	NA	PBS	PMN-HIO
FGFR3 mutant receptor activation	NA	NA	PBS	PMN-HIO
FGFR3c ligand binding and activation	NA	NA	PBS	PMN-HIO
FGFR4 ligand binding and activation	NA	NA	PBS	PMN-HIO
FGFRL1 modulation of FGFR1 signaling	NA	NA	PBS	PMN-HIO
Fibronectin matrix formation	NA	NA	PBS	PMN-HIO
Free fatty acid receptors	NA	NA	PBS	PMN-HIO
G0 and Early G1	NA	NA	PBS	PMN-HIO
GAB1 signalosome	NA	NA	PBS	PMN-HIO
Gamma-carboxylation of protein precursors	NA	NA	PBS	PMN-HIO
Gamma-carboxylation, transport, and amino-terminal cleavage of proteins	NA	NA	PBS	PMN-HIO
Glutamate binding, activation of AMPA receptors and synaptic plasticity	NA	NA	PBS	PMN-HIO
Glutathione synthesis and recycling	NA	NA	PBS	PMN-HIO
Glycogen storage disease type 0 (liver GYS2)	NA	NA	PBS	PMN-HIO
Glycogen storage disease type 0 (muscle GYS1)	NA	NA	PBS	PMN-HIO
Glycogen storage disease type XV (GYG1)	NA	NA	PBS	PMN-HIO
Glycoprotein hormones	NA	NA	PBS	PMN-HIO
GRB7 events in ERBB2 signaling	NA	NA	PBS	PMN-HIO
Histamine receptors	NA	NA	PBS	PMN-HIO
Hyaluronan biosynthesis and export	NA	NA	PBS	PMN-HIO
Hydroxycarboxylic acid-binding receptors	NA	NA	PBS	PMN-HIO
IKBKB deficiency causes SCID	NA	NA	PBS	PMN-HIO
IKBKG deficiency causes anhidrotic ectodermal dysplasia with immunodeficiency (EDA-ID) (via TLR)	NA	NA	PBS	PMN-HIO
Inactivation of APC/C via direct inhibition of the APC/C complex	NA	NA	PBS	PMN-HIO
Influenza Virus Induced Apoptosis	NA	NA	PBS	PMN-HIO
Inhibition of Signaling by Overexpressed EGFR	NA	NA	PBS	PMN-HIO
Inhibition of the proteolytic activity of APC/C required for the onset of anaphase by mitotic spindle checkpoint components	NA	NA	PBS	PMN-HIO
Interaction between L1 and Ankyrins	NA	NA	PBS	PMN-HIO
Interaction between PHLDA1 and AURKA	NA	NA	PBS	PMN-HIO
Interactions of Tat with host cellular proteins	NA	NA	PBS	PMN-HIO
Interleukin-33 signaling	NA	NA	PBS	PMN-HIO
Invadopodia formation	NA	NA	PBS	PMN-HIO
Ion influx/efflux at host-pathogen interface	NA	NA	PBS	PMN-HIO
IRAK4 deficiency (TLR5)	NA	NA	PBS	PMN-HIO
Lagging Strand Synthesis	NA	NA	PBS	PMN-HIO
Leading Strand Synthesis	NA	NA	PBS	PMN-HIO
Localization of the PINCH-ILK-PARVIN complex to focal adhesions	NA	NA	PBS	PMN-HIO
MECP2 regulates transcription factors	NA	NA	PBS	PMN-HIO
MET activates PTPN11	NA	NA	PBS	PMN-HIO
MET interacts with TNS proteins	NA	NA	PBS	PMN-HIO
Mismatch Repair	NA	NA	PBS	PMN-HIO
Mismatch repair (MMR) directed by MSH2:MSH3 (MutSbeta)	NA	NA	PBS	PMN-HIO
Mismatch repair (MMR) directed by MSH2:MSH6 (MutSalpha)	NA	NA	PBS	PMN-HIO
mRNA decay by 5' to 3' exoribonuclease	NA	NA	PBS	PMN-HIO
MTF1 activates gene expression	NA	NA	PBS	PMN-HIO
MyD88 deficiency (TLR5)	NA	NA	PBS	PMN-HIO
Nef Mediated CD4 Down-regulation	NA	NA	PBS	PMN-HIO
Netrin mediated repulsion signals	NA	NA	PBS	PMN-HIO
NGF-independant TRKA activation	NA	NA	PBS	PMN-HIO
NGF processing	NA	NA	PBS	PMN-HIO
Nitric oxide stimulates guanylate cyclase	NA	NA	PBS	PMN-HIO
NOTCH2 intracellular domain regulates transcription	NA	NA	PBS	PMN-HIO
NOTCH4 Intracellular Domain Regulates Transcription	NA	NA	PBS	PMN-HIO
Nucleotide-like (purinergic) receptors	NA	NA	PBS	PMN-HIO
O-glycosylation of TSR domain-containing proteins	NA	NA	PBS	PMN-HIO
P2Y receptors	NA	NA	PBS	PMN-HIO
PCNA-Dependent Long Patch Base Excision Repair	NA	NA	PBS	PMN-HIO
PD-1 signaling	NA	NA	PBS	PMN-HIO
Peptide hormone biosynthesis	NA	NA	PBS	PMN-HIO
Phase 0 - rapid depolarisation	NA	NA	PBS	PMN-HIO
Phosphate bond hydrolysis by NUDT proteins	NA	NA	PBS	PMN-HIO
Phospholipase C-mediated cascade: FGFR1	NA	NA	PBS	PMN-HIO
Phospholipase C-mediated cascade; FGFR2	NA	NA	PBS	PMN-HIO
Phospholipase C-mediated cascade; FGFR3	NA	NA	PBS	PMN-HIO
Phospholipase C-mediated cascade; FGFR4	NA	NA	PBS	PMN-HIO
Phosphorylation of the APC/C	NA	NA	PBS	PMN-HIO
PI-3K cascade:FGFR1	NA	NA	PBS	PMN-HIO
PI-3K cascade:FGFR2	NA	NA	PBS	PMN-HIO
PI-3K cascade:FGFR3	NA	NA	PBS	PMN-HIO
PI-3K cascade:FGFR4	NA	NA	PBS	PMN-HIO
PI3K events in ERBB2 signaling	NA	NA	PBS	PMN-HIO
PI3K events in ERBB4 signaling	NA	NA	PBS	PMN-HIO
PI5P Regulates TP53 Acetylation	NA	NA	PBS	PMN-HIO
Platelet calcium homeostasis	NA	NA	PBS	PMN-HIO
POLB-Dependent Long Patch Base Excision Repair	NA	NA	PBS	PMN-HIO
Polymerase switching	NA	NA	PBS	PMN-HIO
Polymerase switching on the C-strand of the telomere	NA	NA	PBS	PMN-HIO
Processive synthesis on the C-strand of the telomere	NA	NA	PBS	PMN-HIO
Processive synthesis on the lagging strand	NA	NA	PBS	PMN-HIO
Prostanoid ligand receptors	NA	NA	PBS	PMN-HIO
Protein methylation	NA	NA	PBS	PMN-HIO
Pyrimidine biosynthesis	NA	NA	PBS	PMN-HIO
Pyrophosphate hydrolysis	NA	NA	PBS	PMN-HIO
Receptor Mediated Mitophagy	NA	NA	PBS	PMN-HIO
Reduction of cytosolic Ca++ levels	NA	NA	PBS	PMN-HIO
Regulation of gene expression in late stage (branching morphogenesis) pancreatic bud precursor cells	NA	NA	PBS	PMN-HIO
Regulation of thyroid hormone activity	NA	NA	PBS	PMN-HIO
Regulation of TP53 Expression	NA	NA	PBS	PMN-HIO
Release of apoptotic factors from the mitochondria	NA	NA	PBS	PMN-HIO
Removal of aminoterminal propeptides from gamma-carboxylated proteins	NA	NA	PBS	PMN-HIO
Removal of the Flap Intermediate	NA	NA	PBS	PMN-HIO
Removal of the Flap Intermediate from the C-strand	NA	NA	PBS	PMN-HIO
Resolution of Abasic Sites (AP sites)	NA	NA	PBS	PMN-HIO
Resolution of AP sites via the multiple-nucleotide patch replacement pathway	NA	NA	PBS	PMN-HIO
Response to metal ions	NA	NA	PBS	PMN-HIO
Rhesus glycoproteins mediate ammonium transport.	NA	NA	PBS	PMN-HIO
RHO GTPases Activate Rhotekin and Rhophilins	NA	NA	PBS	PMN-HIO
RHO GTPases regulate CFTR trafficking	NA	NA	PBS	PMN-HIO
RUNX2 regulates genes involved in cell migration	NA	NA	PBS	PMN-HIO
RUNX3 regulates CDKN1A transcription	NA	NA	PBS	PMN-HIO
RUNX3 regulates NOTCH signaling	NA	NA	PBS	PMN-HIO
RUNX3 regulates YAP1-mediated transcription	NA	NA	PBS	PMN-HIO
Scavenging by Class A Receptors	NA	NA	PBS	PMN-HIO
Sema4D in semaphorin signaling	NA	NA	PBS	PMN-HIO
Sema4D induced cell migration and growth-cone collapse	NA	NA	PBS	PMN-HIO
Sema4D mediated inhibition of cell attachment and migration	NA	NA	PBS	PMN-HIO
Signaling by activated point mutants of FGFR1	NA	NA	PBS	PMN-HIO
Signaling by activated point mutants of FGFR3	NA	NA	PBS	PMN-HIO
Signaling by Overexpressed Wild-Type EGFR in Cancer	NA	NA	PBS	PMN-HIO
Signalling to p38 via RIT and RIN	NA	NA	PBS	PMN-HIO
SLBP independent Processing of Histone Pre-mRNAs	NA	NA	PBS	PMN-HIO
SLIT2:ROBO1 increases RHOA activity	NA	NA	PBS	PMN-HIO
Sodium-coupled phosphate cotransporters	NA	NA	PBS	PMN-HIO
Sodium/Calcium exchangers	NA	NA	PBS	PMN-HIO
SUMOylation of intracellular receptors	NA	NA	PBS	PMN-HIO
SUMOylation of transcription factors	NA	NA	PBS	PMN-HIO
Synaptic adhesion-like molecules	NA	NA	PBS	PMN-HIO
Synthesis and processing of ENV and VPU	NA	NA	PBS	PMN-HIO
Synthesis of bile acids and bile salts via 27-hydroxycholesterol	NA	NA	PBS	PMN-HIO
Synthesis of diphthamide-EEF2	NA	NA	PBS	PMN-HIO
Synthesis of PIPs at the ER membrane	NA	NA	PBS	PMN-HIO
Synthesis of PIPs at the late endosome membrane	NA	NA	PBS	PMN-HIO
Synthesis of Prostaglandins (PG) and Thromboxanes (TX)	NA	NA	PBS	PMN-HIO
Telomere C-strand (Lagging Strand) Synthesis	NA	NA	PBS	PMN-HIO
Termination of O-glycan biosynthesis	NA	NA	PBS	PMN-HIO
TFAP2 (AP-2) family regulates transcription of cell cycle factors	NA	NA	PBS	PMN-HIO
The AIM2 inflammasome	NA	NA	PBS	PMN-HIO
The IPAF inflammasome	NA	NA	PBS	PMN-HIO
TICAM1 deficiency - HSE	NA	NA	PBS	PMN-HIO
TLR3-mediated TICAM1-dependent programmed cell death	NA	NA	PBS	PMN-HIO
TP53 Regulates Transcription of Genes Involved in G1 Cell Cycle Arrest	NA	NA	PBS	PMN-HIO
TP53 Regulates Transcription of Genes Involved in G2 Cell Cycle Arrest	NA	NA	PBS	PMN-HIO
TP53 regulates transcription of several additional cell death genes whose specific roles in p53-dependent apoptosis remain uncertain	NA	NA	PBS	PMN-HIO
Trafficking of AMPA receptors	NA	NA	PBS	PMN-HIO
Trafficking of GluR2-containing AMPA receptors	NA	NA	PBS	PMN-HIO
Transcription of E2F targets under negative control by DREAM complex	NA	NA	PBS	PMN-HIO
Transcriptional activation of cell cycle inhibitor p21	NA	NA	PBS	PMN-HIO
Transcriptional activation of p53 responsive genes	NA	NA	PBS	PMN-HIO
Transcriptional regulation by the AP-2 (TFAP2) family of transcription factors	NA	NA	PBS	PMN-HIO
Translocation of ZAP-70 to Immunological synapse	NA	NA	PBS	PMN-HIO
Transmission across Electrical Synapses	NA	NA	PBS	PMN-HIO
Transport of gamma-carboxylated protein precursors from the endoplasmic reticulum to the Golgi apparatus	NA	NA	PBS	PMN-HIO
TRP channels	NA	NA	PBS	PMN-HIO
Vitamin B2 (riboflavin) metabolism	NA	NA	PBS	PMN-HIO
Vitamin C (ascorbate) metabolism	NA	NA	PBS	PMN-HIO
VLDL assembly	NA	NA	PBS	PMN-HIO
VLDL clearance	NA	NA	PBS	PMN-HIO
Vpr-mediated induction of apoptosis by mitochondrial outer membrane permeabilization	NA	NA	PBS	PMN-HIO
WNT mediated activation of DVL	NA	NA	PBS	PMN-HIO
WNT5A-dependent internalization of FZD4	NA	NA	PBS	PMN-HIO
Attenuation phase	NA	NA	PBS	PMN-HIO
Class C/3 (Metabotropic glutamate/pheromone receptors)	NA	NA	PBS	PMN-HIO
Cohesin Loading onto Chromatin	NA	NA	PBS	PMN-HIO
Defective GALNT3 causes familial hyperphosphatemic tumoral calcinosis (HFTC)	NA	NA	PBS	PMN-HIO
Defective GSS causes Glutathione synthetase deficiency (GSS deficiency)	NA	NA	PBS	PMN-HIO
Defective MMAA causes methylmalonic aciduria type cblA	NA	NA	PBS	PMN-HIO
Defective MUT causes methylmalonic aciduria mut type	NA	NA	PBS	PMN-HIO
Defective SLC4A4 causes renal tubular acidosis, proximal, with ocular abnormalities and mental retardation (pRTA-OA)	NA	NA	PBS	PMN-HIO
Digestion of dietary carbohydrate	NA	NA	PBS	PMN-HIO
Establishment of Sister Chromatid Cohesion	NA	NA	PBS	PMN-HIO
FGFR1c and Klotho ligand binding and activation	NA	NA	PBS	PMN-HIO
HSF1-dependent transactivation	NA	NA	PBS	PMN-HIO
Mitotic Telophase/Cytokinesis	NA	NA	PBS	PMN-HIO
Negative regulation of activity of TFAP2 (AP-2) family transcription factors	NA	NA	PBS	PMN-HIO
Negative regulation of NMDA receptor-mediated neuronal transmission	NA	NA	PBS	PMN-HIO
NR1H2 & NR1H3 regulate gene expression linked to gluconeogenesis	NA	NA	PBS	PMN-HIO
Phosphorylation of proteins involved in G1/S transition by active Cyclin E:Cdk2 complexes	NA	NA	PBS	PMN-HIO
Propionyl-CoA catabolism	NA	NA	PBS	PMN-HIO
SUMO is conjugated to E1 (UBA2:SAE1)	NA	NA	PBS	PMN-HIO
SUMO is transferred from E1 to E2 (UBE2I, UBC9)	NA	NA	PBS	PMN-HIO
Transport and synthesis of PAPS	NA	NA	PBS	PMN-HIO
Ubiquinol biosynthesis	NA	NA	PBS	PMN-HIO
Unblocking of NMDA receptors, glutamate binding and activation	NA	NA	PBS	PMN-HIO
Acetylcholine Neurotransmitter Release Cycle	NA	NA	PBS	PMN-HIO
Acyl chain remodelling of PI	NA	NA	PBS	PMN-HIO
Aflatoxin activation and detoxification	NA	NA	PBS	PMN-HIO
Aryl hydrocarbon receptor signalling	NA	NA	PBS	PMN-HIO
Cysteine formation from homocysteine	NA	NA	PBS	PMN-HIO
Defective ABCA12 causes autosomal recessive congenital ichthyosis type 4B	NA	NA	PBS	PMN-HIO
Defective SLC2A1 causes GLUT1 deficiency syndrome 1 (GLUT1DS1)	NA	NA	PBS	PMN-HIO
Degradation of GABA	NA	NA	PBS	PMN-HIO
Dopamine Neurotransmitter Release Cycle	NA	NA	PBS	PMN-HIO
Hydrolysis of LPC	NA	NA	PBS	PMN-HIO
Hydrolysis of LPE	NA	NA	PBS	PMN-HIO
Lysosphingolipid and LPA receptors	NA	NA	PBS	PMN-HIO
Nectin/Necl trans heterodimerization	NA	NA	PBS	PMN-HIO
Neurophilin interactions with VEGF and VEGFR	NA	NA	PBS	PMN-HIO
PLCG1 events in ERBB2 signaling	NA	NA	PBS	PMN-HIO
Proton/oligopeptide cotransporters	NA	NA	PBS	PMN-HIO
Receptor-type tyrosine-protein phosphatases	NA	NA	PBS	PMN-HIO
RUNX3 Regulates Immune Response and Cell Migration	NA	NA	PBS	PMN-HIO
RUNX3 regulates RUNX1-mediated transcription	NA	NA	PBS	PMN-HIO
Serotonin Neurotransmitter Release Cycle	NA	NA	PBS	PMN-HIO
TFAP2 (AP-2) family regulates transcription of growth factors and their receptors	NA	NA	PBS	PMN-HIO
VEGF binds to VEGFR leading to receptor dimerization	NA	NA	PBS	PMN-HIO
VEGF ligand-receptor interactions	NA	NA	PBS	PMN-HIO
Xenobiotics	NA	NA	PBS	PMN-HIO
Activation of anterior HOX genes in hindbrain development during early embryogenesis	0.0165289	1	STM	HIO
Activation of G protein gated Potassium channels	0.08	0.86389	STM	HIO
Activation of GABAB receptors	0.0769231	0.866675	STM	HIO
Activation of HOX genes during differentiation	0.0165289	1	STM	HIO
Activation of IRF3/IRF7 mediated by TBK1/IKK epsilon	0.25	0.173332	STM	HIO
Activation of NF-kappaB in B cells	0.238806	0.00153136	STM	HIO
Adaptive Immune System	0.116395	0.00183738	STM	HIO
alpha-linolenic (omega3) and linoleic (omega6) acid metabolism	0.25	0.267853	STM	HIO
alpha-linolenic acid (ALA) metabolism	0.25	0.267853	STM	HIO
Alpha-protein kinase 1 signaling pathway	0.181818	0.520274	STM	HIO
Antigen activates B Cell Receptor (BCR) leading to generation of second messengers	0.0823529	0.816109	STM	HIO
Antigen Presentation: Folding, assembly and peptide loading of class I MHC	0.4	0.000353997	STM	HIO
Antigen processing-Cross presentation	0.222222	0.000248699	STM	HIO
Antimicrobial peptides	0.0412371	1	STM	HIO
Aquaporin-mediated transport	0.0769231	0.86389	STM	HIO
ATF4 activates genes in response to endoplasmic reticulum stress	0.222222	0.107428	STM	HIO
Biological oxidations	0.0504587	1	STM	HIO
Biosynthesis of specialized proresolving mediators (SPMs)	0.0555556	0.962199	STM	HIO
C-type lectin receptors (CLRs)	0.176471	0.00348545	STM	HIO
Cardiac conduction	0.0503597	1	STM	HIO
Caspase activation via Death Receptors in the presence of ligand	0.133333	0.660266	STM	HIO
Caspase activation via extrinsic apoptotic signalling pathway	0.16	0.408549	STM	HIO
CD209 (DC-SIGN) signaling	0.25	0.109174	STM	HIO
Cell-Cell communication	0.110236	0.406804	STM	HIO
Cell surface interactions at the vascular wall	0.0842105	0.760238	STM	HIO
Cellular responses to external stimuli	0.106122	0.104513	STM	HIO
Cellular responses to stress	0.109244	0.0730571	STM	HIO
Cellular Senescence	0.0880829	0.681334	STM	HIO
Chemokine receptors bind chemokines	0.245614	0.0026735	STM	HIO
Chromatin modifying enzymes	0.0693431	0.953228	STM	HIO
Chromatin organization	0.0693431	0.953228	STM	HIO
Class A/1 (Rhodopsin-like receptors)	0.0609756	1	STM	HIO
Class I MHC mediated antigen processing & presentation	0.138211	0.00158987	STM	HIO
Classical Kir channels	NA	NA	STM	HIO
CLEC7A (Dectin-1) signaling	0.206186	0.00166492	STM	HIO
CLEC7A/inflammasome pathway	0.5	0.0665913	STM	HIO
Complement cascade	0.0446429	1	STM	HIO
Constitutive Signaling by Aberrant PI3K in Cancer	0.0806452	0.846184	STM	HIO
Cross-presentation of particulate exogenous antigens (phagosomes)	0.25	0.406804	STM	HIO
Cytochrome P450 - arranged by substrate type	0.0461538	1	STM	HIO
Cytokine Signaling in Immune system	0.154031	7.64e-12	STM	HIO
Cytosolic sensors of pathogen-associated DNA	0.126984	0.396608	STM	HIO
DAP12 interactions	0.151515	0.383402	STM	HIO
DAP12 signaling	0.2	0.20982	STM	HIO
DARPP-32 events	0.2	0.20982	STM	HIO
DDX58/IFIH1-mediated induction of interferon-alpha/beta	0.192308	0.015254	STM	HIO
Death Receptor Signalling	0.135714	0.0934359	STM	HIO
Dectin-1 mediated noncanonical NF-kB signaling	0.2	0.0270164	STM	HIO
Dectin-2 family	0.0769231	0.877432	STM	HIO
Defective CSF2RA causes pulmonary surfactant metabolism dysfunction 4 (SMDP4)	NA	NA	STM	HIO
Defective CSF2RB causes pulmonary surfactant metabolism dysfunction 5 (SMDP5)	NA	NA	STM	HIO
Detoxification of Reactive Oxygen Species	0.114286	0.632967	STM	HIO
Deubiquitination	0.120805	0.0561987	STM	HIO
Developmental Biology	0.0710988	0.994954	STM	HIO
DEx/H-box helicases activate type I IFN and inflammatory cytokines production	0.285714	0.349594	STM	HIO
Disease	0.0917874	0.254429	STM	HIO
Diseases associated with surfactant metabolism	NA	NA	STM	HIO
Diseases associated with the TLR signaling cascade	0.208333	0.186423	STM	HIO
Diseases of Immune System	0.208333	0.186423	STM	HIO
Diseases of metabolism	0.0576923	0.994954	STM	HIO
Diseases of signal transduction	0.130194	0.00819759	STM	HIO
Dissolution of Fibrin Clot	0.0769231	0.894363	STM	HIO
Downstream signaling events of B Cell Receptor (BCR)	0.2625	2.92e-05	STM	HIO
Downstream TCR signaling	0.163265	0.0412397	STM	HIO
ECM proteoglycans	0.0533333	0.996047	STM	HIO
Eicosanoids	0.0833333	0.877432	STM	HIO
Endosomal/Vacuolar pathway	0.454545	0.01521	STM	HIO
ER-Phagosome pathway	0.228916	0.000638875	STM	HIO
Erythropoietin activates Phosphoinositide-3-kinase (PI3K)	0.333333	0.0831977	STM	HIO
Extracellular matrix organization	0.0771812	0.858319	STM	HIO
Factors involved in megakaryocyte development and platelet production	0.112426	0.294762	STM	HIO
Fatty acids	0.0666667	0.93035	STM	HIO
Fatty acyl-CoA biosynthesis	0.216216	0.0597575	STM	HIO
Fc epsilon receptor (FCERI) signaling	0.148352	0.015393	STM	HIO
FCERI mediated NF-kB activation	0.117647	0.288039	STM	HIO
Fcgamma receptor (FCGR) dependent phagocytosis	0.121429	0.232159	STM	HIO
FCGR activation	0.0447761	1	STM	HIO
FLT3 Signaling	0.104	0.318168	STM	HIO
Formation of the cornified envelope	0.0546875	1	STM	HIO
Formyl peptide receptors bind formyl peptides and many other ligands	0.142857	0.76295	STM	HIO
G alpha (i) signalling events	0.0822943	0.75685	STM	HIO
G alpha (q) signalling events	0.0704225	0.931318	STM	HIO
G alpha (s) signalling events	0.0130112	1	STM	HIO
G protein gated Potassium channels	0.08	0.86389	STM	HIO
GABA B receptor activation	0.0769231	0.866675	STM	HIO
GABA receptor activation	0.0714286	0.894363	STM	HIO
Gene and protein expression by JAK-STAT signaling after Interleukin-12 stimulation	0.210526	0.0675519	STM	HIO
Gene expression (Transcription)	0.0667125	1	STM	HIO
Generic Transcription Pathway	0.0675563	1	STM	HIO
GPCR downstream signalling	0.0425725	1	STM	HIO
GPCR ligand binding	0.0586957	1	STM	HIO
Hemostasis	0.0938897	0.294762	STM	HIO
HIV Infection	0.0964912	0.485607	STM	HIO
Host Interactions of HIV factors	0.136	0.11206	STM	HIO
IkBA variant leads to EDA-ID	0.428571	0.0934359	STM	HIO
IKK complex recruitment mediated by RIP1	0.136364	0.564914	STM	HIO
IL-6-type cytokine receptor ligand interactions	0.235294	0.201272	STM	HIO
Immune System	0.120633	4.23e-12	STM	HIO
Immunoregulatory interactions between a Lymphoid and a non-Lymphoid cell	0.0441989	1	STM	HIO
Incretin synthesis, secretion, and inactivation	0.0869565	0.846184	STM	HIO
Infectious disease	0.0837838	0.718542	STM	HIO
Inflammasomes	0.1	0.78919	STM	HIO
Inhibition of voltage gated Ca2+ channels via Gbeta/gamma subunits	0.08	0.86389	STM	HIO
Innate Immune System	0.14011	4.46e-11	STM	HIO
Integrin cell surface interactions	0.119048	0.404297	STM	HIO
Interferon alpha/beta signaling	0.208955	0.0109095	STM	HIO
Interferon gamma signaling	0.206897	0.00312668	STM	HIO
Interferon Signaling	0.145078	0.0171501	STM	HIO
Interleukin-1 family signaling	0.23913	8.27e-07	STM	HIO
Interleukin-1 processing	0.5	0.0270164	STM	HIO
Interleukin-1 signaling	0.267327	1.29e-06	STM	HIO
Interleukin-10 signaling	0.311111	0.000215463	STM	HIO
Interleukin-12 family signaling	0.245614	0.0026735	STM	HIO
Interleukin-12 signaling	0.212766	0.0350856	STM	HIO
Interleukin-17 signaling	0.253521	0.000248699	STM	HIO
Interleukin-2 family signaling	0.204545	0.0561987	STM	HIO
Interleukin-3, Interleukin-5 and GM-CSF signaling	0.255319	0.00475794	STM	HIO
Interleukin-4 and Interleukin-13 signaling	0.172727	0.0145732	STM	HIO
Interleukin-6 family signaling	0.291667	0.0257063	STM	HIO
Interleukin-6 signaling	0.545455	0.00220299	STM	HIO
Interleukin receptor SHC signaling	0.192308	0.232159	STM	HIO
Intracellular signaling by second messengers	0.118056	0.0830585	STM	HIO
Inwardly rectifying K+ channels	0.0645161	0.931318	STM	HIO
IRAK2 mediated activation of TAK1 complex upon TLR7/8 or 9 stimulation	0.133333	0.660266	STM	HIO
IRAK4 deficiency (TLR2/4)	0.0909091	0.86389	STM	HIO
Keratinization	0.0325581	1	STM	HIO
Linoleic acid (LA) metabolism	0.25	0.406804	STM	HIO
MAP kinase activation	0.269841	0.000202562	STM	HIO
MAP3K8 (TPL2)-dependent MAPK1/3 activation	0.3125	0.0561987	STM	HIO
MAPK family signaling cascades	0.108696	0.214029	STM	HIO
MAPK1 (ERK2) activation	0.375	0.119696	STM	HIO
MAPK1/MAPK3 signaling	0.0970464	0.468284	STM	HIO
MAPK3 (ERK1) activation	0.222222	0.428635	STM	HIO
Melanin biosynthesis	NA	NA	STM	HIO
Metabolism	0.104247	8.3e-05	STM	HIO
Metabolism of amino acids and derivatives	0.0896739	0.559091	STM	HIO
Metabolism of lipids	0.130137	2.24e-05	STM	HIO
Metabolism of proteins	0.098263	0.00516123	STM	HIO
Metal sequestration by antimicrobial proteins	0.333333	0.294762	STM	HIO
Miscellaneous substrates	0.0833333	0.877432	STM	HIO
Muscle contraction	0.057971	1	STM	HIO
MyD88-independent TLR4 cascade	0.270833	1.53e-06	STM	HIO
MyD88 cascade initiated on plasma membrane	0.261905	1.9e-05	STM	HIO
MyD88 deficiency (TLR2/4)	0.1	0.846184	STM	HIO
MyD88 dependent cascade initiated on endosome	0.252747	1.92e-05	STM	HIO
MyD88:MAL(TIRAP) cascade initiated on plasma membrane	0.255319	1.29e-05	STM	HIO
Nef and signal transduction	0.285714	0.349594	STM	HIO
Negative regulation of the PI3K/AKT network	0.125	0.294762	STM	HIO
Neuronal System	0.0523691	1	STM	HIO
Neurotransmitter receptors and postsynaptic signal transmission	0.0510204	1	STM	HIO
Neutrophil degranulation	0.157563	6.67e-07	STM	HIO
NF-kB is activated and signals survival	0.307692	0.102747	STM	HIO
NIK-->noncanonical NF-kB signaling	0.20339	0.0251398	STM	HIO
Nucleotide-binding domain, leucine rich repeat containing receptor (NLR) signaling pathways	0.166667	0.138717	STM	HIO
Opioid Signalling	0.122222	0.338452	STM	HIO
Other interleukin signaling	0.208333	0.186423	STM	HIO
Other semaphorin interactions	0.0526316	0.966274	STM	HIO
p75 NTR receptor-mediated signalling	0.113402	0.427731	STM	HIO
p75NTR signals via NF-kB	0.3125	0.0561987	STM	HIO
Passive transport by Aquaporins	NA	NA	STM	HIO
Peptide hormone metabolism	0.0561798	0.994954	STM	HIO
Peptide ligand-binding receptors	0.0974359	0.504452	STM	HIO
PERK regulates gene expression	0.21875	0.08203	STM	HIO
Phase 4 - resting membrane potential	0.0526316	0.966274	STM	HIO
Phase I - Functionalization of compounds	0.0673077	0.939565	STM	HIO
Phospholipid metabolism	0.114286	0.204262	STM	HIO
Phosphorylation of CD3 and TCR zeta chains	NA	NA	STM	HIO
PI Metabolism	0.13253	0.258833	STM	HIO
PI3K/AKT Signaling in Cancer	0.0786517	0.846184	STM	HIO
PI5P, PP2A and IER3 Regulate PI3K/AKT Signaling	0.11236	0.43984	STM	HIO
PIP3 activates AKT signaling	0.128514	0.0412397	STM	HIO
PKMTs methylate histone lysines	0.0704225	0.903273	STM	HIO
Platelet activation, signaling and aggregation	0.0972763	0.435724	STM	HIO
Platelet degranulation	0.08	0.823022	STM	HIO
Platelet homeostasis	0.0588235	0.978736	STM	HIO
Platelet sensitization by LDL	0.176471	0.427974	STM	HIO
Post-translational modification: synthesis of GPI-anchored proteins	0.0430108	1	STM	HIO
Post-translational protein modification	0.107573	0.000663445	STM	HIO
Post-translational protein phosphorylation	0.0841121	0.78919	STM	HIO
Potassium Channels	0.040404	1	STM	HIO
PPARA activates gene expression	0.131579	0.174813	STM	HIO
Programmed Cell Death	0.157303	0.00674295	STM	HIO
PTK6 promotes HIF1A stabilization	0.166667	0.718542	STM	HIO
RAF-independent MAPK1/3 activation	0.227273	0.145468	STM	HIO
RAF/MAP kinase cascade	0.0991379	0.427974	STM	HIO
REACTOME root term	0.0786294	1	STM	HIO
Regulated proteolysis of p75NTR	0.272727	0.232159	STM	HIO
Regulation of beta-cell development	0.025641	1	STM	HIO
Regulation of Complement cascade	0.0490196	1	STM	HIO
Regulation of gene expression in beta cells	0.0526316	0.966274	STM	HIO
Regulation of Insulin-like Growth Factor (IGF) transport and uptake by Insulin-like Growth Factor Binding Proteins (IGFBPs)	0.0725806	0.894363	STM	HIO
Regulation of lipid metabolism by PPARalpha	0.13913	0.109296	STM	HIO
Regulation of signaling by CBL	0.380952	0.00306606	STM	HIO
Regulation of TLR by endogenous ligand	0.210526	0.252317	STM	HIO
Regulation of TNFR1 signaling	0.125	0.561069	STM	HIO
Response to elevated platelet cytosolic Ca2+	0.0769231	0.86389	STM	HIO
RET signaling	0.105263	0.681921	STM	HIO
Rho GTPase cycle	0.0428571	1	STM	HIO
RHO GTPase Effectors	0.100313	0.330543	STM	HIO
RHO GTPases Activate Formins	0.0955882	0.607268	STM	HIO
RHO GTPases Activate NADPH Oxidases	0.166667	0.385618	STM	HIO
RIP-mediated NFkB activation via ZBP1	0.235294	0.201272	STM	HIO
RNA Polymerase II Transcription	0.0674242	1	STM	HIO
ROS and RNS production in phagocytes	0.166667	0.258833	STM	HIO
RUNX1 regulates transcription of genes involved in differentiation of HSCs	0.107692	0.427974	STM	HIO
Semaphorin interactions	0.0625	0.953228	STM	HIO
Senescence-Associated Secretory Phenotype (SASP)	0.1	0.564914	STM	HIO
Signal regulatory protein family interactions	NA	NA	STM	HIO
Signal Transduction	0.08318	0.447482	STM	HIO
Signaling by Erythropoietin	0.217391	0.168502	STM	HIO
Signaling by GPCR	0.0434412	1	STM	HIO
Signaling by Interleukins	0.196078	1.98e-13	STM	HIO
Signaling by Non-Receptor Tyrosine Kinases	0.176471	0.108322	STM	HIO
Signaling by PTK6	0.176471	0.108322	STM	HIO
Signaling by Receptor Tyrosine Kinases	0.123077	0.00950828	STM	HIO
Signaling by Rho GTPases	0.0801782	0.78919	STM	HIO
Signaling by the B Cell Receptor (BCR)	0.170732	0.00218064	STM	HIO
Signaling by VEGF	0.174757	0.0159104	STM	HIO
SUMO E3 ligases SUMOylate target proteins	0.0588235	1	STM	HIO
SUMOylation	0.0625	0.99236	STM	HIO
SUMOylation of immune response proteins	0.272727	0.232159	STM	HIO
Surfactant metabolism	0.0666667	0.922341	STM	HIO
Synthesis of 5-eicosatetraenoic acids	0.222222	0.428635	STM	HIO
Synthesis of Leukotrienes (LT) and Eoxins (EX)	0.136364	0.564914	STM	HIO
Synthesis of Lipoxins (LX)	0.166667	0.718542	STM	HIO
Synthesis of PIPs at the plasma membrane	0.134615	0.377458	STM	HIO
Synthesis of very long-chain fatty acyl-CoAs	0.166667	0.385618	STM	HIO
Synthesis, secretion, and inactivation of Glucagon-like Peptide-1 (GLP-1)	0.1	0.78919	STM	HIO
Synthesis, secretion, and inactivation of Glucose-dependent Insulinotropic Polypeptide (GIP)	0.0769231	0.894363	STM	HIO
TAK1 activates NFkB by phosphorylation and activation of IKKs complex	0.25	0.0314316	STM	HIO
TCR signaling	0.151261	0.0521929	STM	HIO
The NLRP3 inflammasome	0.133333	0.660266	STM	HIO
The role of Nef in HIV-1 replication and disease pathogenesis	0.192308	0.232159	STM	HIO
TNF signaling	0.119048	0.548314	STM	HIO
TNFR1-induced NFkappaB signaling pathway	0.1	0.757857	STM	HIO
TNFR1-induced proapoptotic signaling	0.0769231	0.894363	STM	HIO
TNFR1-mediated ceramide production	NA	NA	STM	HIO
TNFR2 non-canonical NF-kB pathway	0.18	0.012243	STM	HIO
TNFs bind their physiological receptors	0.103448	0.734798	STM	HIO
Toll-like Receptor Cascades	0.236842	3.18e-07	STM	HIO
Toll Like Receptor 10 (TLR10) Cascade	0.261905	1.9e-05	STM	HIO
Toll Like Receptor 2 (TLR2) Cascade	0.247423	1.9e-05	STM	HIO
Toll Like Receptor 3 (TLR3) Cascade	0.282609	8.27e-07	STM	HIO
Toll Like Receptor 4 (TLR4) Cascade	0.238095	2.68e-06	STM	HIO
Toll Like Receptor 5 (TLR5) Cascade	0.261905	1.9e-05	STM	HIO
Toll Like Receptor 7/8 (TLR7/8) Cascade	0.252747	1.92e-05	STM	HIO
Toll Like Receptor 9 (TLR9) Cascade	0.252632	1.52e-05	STM	HIO
[truncated: 6,761 more rows]
