# Supplementary material for: Neutrophil prime unique transcriptional responses in intestinal organoids during infection with nontyphoidal Salmonella enterica serovars
Source: mSphere. 2024 Nov 20;9(12):e00693-24. doi: 10.1128/msphere.00693-24 (PMC11656734; doi:10.1128/msphere.00693-24)
Supplement: Table S2 — Complete list of differentially expressed genes. [file msphere.00693-24-s0003.xlsx]

## Sheet: Sheet1
symbol	PBS_PMNHIO_log2FoldChange	STM_HIO_log2FoldChange	STM_PMNHIO_log2FoldChange	SE_HIO_log2FoldChange	SE_PMNHIO_log2FoldChange	PBS_PMNHIO_padj	STM_HIO_padj	STM_PMNHIO_padj	SE_HIO_padj	SE_PMNHIO_padj
IL1B	3.18669	1.68078	6.12228	1.52475	6.73466	3.81378e-16	0.000380209	2.09479e-70	0.00140539	1.30114e-85
SOD2	0.702809	2.33189	3.4695	1.60492	2.962	0.00492926	1.80102e-42	1.92882e-96	1.37558e-19	6.37341e-70
CCL2	3.31892	1.60539	5.31824	1.06274	5.18209	6.0347e-21	4.15023e-05	9.2461e-59	0.0179213	1.46121e-55
NFKBIA	0.764508	1.27336	2.68606	1.57427	2.61407	0.00105055	1.73718e-12	1.3376e-58	4.23362e-19	3.36085e-55
CXCL1	1.43674	2.90605	5.0518	3.40469	4.45376	0.000163789	2.18816e-22	1.65662e-69	5.22787e-30	8.77115e-54
IL8	2.26784	2.18533	5.84955	1.75842	5.37813	1.74544e-07	8.04003e-08	1.17759e-58	6.11749e-05	2.17991e-49
IKBKE	0.231813	1.59148	2.08665	1.46207	2.00625	0.936857	1.07188e-27	2.25188e-49	3.69206e-23	2.57993e-45
CEBPD	1.07863	2.12113	3.39857	1.28996	3.07289	0.000319589	5.14225e-20	3.90762e-53	5.27808e-07	3.80778e-43
CXCL10	4.47897	2.95725	8.02441	3.14779	8.33428	7.88882e-11	3.88217e-05	4.51519e-40	1.28027e-05	4.71574e-43
NCOA7	0.354543	1.09137	2.17642	0.89983	1.97389	0.605302	2.79749e-11	3.02653e-48	1.85197e-07	3.06394e-39
PI3	3.03769	2.90197	5.01967	2.53052	5.66136	3.56172e-09	2.74871e-09	2.25897e-30	7.40754e-07	1.92242e-38
AQP9	3.39619	-0.0148434	4.39263	-0.257668	4.83696	5.71514e-17	0.988238	1.07522e-31	0.772562	2.62747e-38
G0S2	1.24447	0.808342	4.1967	0.323244	3.97548	0.0189412	0.0812247	6.72483e-42	0.615337	2.89679e-37
NFKB2	0.769819	1.0457	2.32591	0.925332	2.35343	0.00551831	6.84134e-07	5.83937e-36	2.99546e-05	1.31386e-36
NFKB1	0.512061	0.422205	1.83506	0.227546	1.60052	0.00913318	0.00956906	3.30367e-48	0.254404	2.55151e-36
TNFAIP6	1.63781	0.13498	3.49738	-0.628854	3.81097	3.27219e-05	0.836364	1.36651e-30	0.23986	3.44079e-36
CCDC71L	0.519991	0.0651069	1.73083	0.23931	1.88962	0.0989803	0.836932	4.82211e-29	0.361616	1.95057e-34
NAMPTL	0.798158	1.95796	3.2713	1.20672	2.73995	0.052785	1.13711e-16	8.86629e-49	5.42783e-06	7.02102e-34
CXCL2	1.38251	3.50558	5.36071	3.66345	4.67986	0.0478806	2.5223e-18	1.83011e-44	1.14109e-19	1.20105e-33
PTAFR	1.17501	1.74498	2.69417	1.6334	2.781	0.000136366	3.2221e-12	1.19252e-31	1.34608e-10	1.276e-33
ZC3H12A	0.283703	1.84033	2.65233	1.86576	2.42653	0.965561	2.06686e-18	1.28548e-39	1.17292e-18	5.93137e-33
IL1RN	2.67934	-0.463096	5.85084	-1.13404	5.86503	3.27219e-05	0.686982	3.38972e-32	0.285391	3.41289e-32
CHI3L1	2.68859	1.82408	5.64427	0.0833786	5.84185	4.8049e-05	0.0087178	4.26869e-30	0.955259	4.14493e-32
KLF9	0.377538	0.608809	2.22526	0.348705	2.38838	0.876523	0.0338697	1.8727e-27	0.315736	1.46073e-31
LCN2	0.146658	5.72403	5.90071	4.91688	5.27749	0.998082	2.37563e-36	3.09175e-39	6.34882e-26	3.04522e-31
TNFAIP2	0.556617	1.70138	2.96828	1.66452	2.87979	0.617278	2.04126e-10	4.86686e-33	1.04538e-09	5.49468e-31
CX3CL1	0.630303	2.16514	2.79208	2.10523	2.65446	0.397926	1.48166e-19	2.96079e-34	1.98025e-18	1.07577e-30
ICAM1	2.54295	2.50958	4.73046	2.22853	4.54949	6.70206e-08	1.23917e-08	3.76218e-32	1.38638e-06	1.34818e-29
VCAM1	3.17099	0.937638	4.03257	0.876804	4.43159	3.1681e-13	0.0841535	6.00894e-24	0.129553	9.44797e-29
TAP1	0.454839	0.627556	1.16288	0.381663	1.40519	0.056146	4.36736e-05	2.90024e-19	0.0305667	2.61907e-28
CXCL5	-0.218983	4.82309	5.04081	3.86125	4.09724	0.998082	4.07611e-38	2.4275e-42	7.03664e-24	7.47515e-28
IRAK2	0.538798	1.31273	2.67104	1.39285	2.59641	0.680462	2.70149e-06	8.27549e-30	4.10573e-07	7.47515e-28
PLEK	2.88035	0.850965	4.5297	-0.458739	5.2553	1.6691e-06	0.338789	4.28485e-20	0.693918	4.13727e-27
IER3	0.698472	0.915143	2.34003	0.854877	2.04433	0.0252452	3.3605e-05	1.57255e-35	0.000184726	6.16415e-27
LYN	0.303635	1.62636	1.92717	0.909903	1.63673	0.779824	2.01604e-25	4.7932e-37	1.99743e-07	2.81545e-26
C1S	0.253093	0.415091	1.32594	0.0975718	1.3614	0.762894	0.0117983	1.2938e-24	0.704203	1.11742e-25
NAMPT	0.612591	1.85114	3.26995	1.14434	2.75219	0.575968	3.07069e-11	2.02548e-36	0.000299398	1.13925e-25
PTX3	1.93798	0.09287	3.50152	-0.228036	3.07802	1.51737e-08	0.876149	5.13008e-33	0.696648	2.42244e-25
CXCL6	1.34719	4.43182	5.13102	3.6613	4.92029	0.264288	5.83874e-20	1.63563e-27	4.1687e-13	4.1619e-25
MAP3K8	0.503295	1.19189	1.83523	1.24563	1.84279	0.294382	8.04987e-10	4.34055e-25	1.08263e-10	4.24361e-25
DEFB4A	-0.264121	6.85077	7.00895	5.96305	5.91348	0.998082	2.27165e-33	1.61478e-35	1.33794e-24	4.37543e-25
PIGR	0.446845	3.71365	3.42485	3.14109	3.03585	0.975442	9.12006e-36	6.19424e-31	1.16271e-24	7.99609e-24
BCL2A1	3.46096	0.602263	5.05779	0.286513	5.26238	2.41258e-08	0.58824	7.88013e-22	0.840704	1.54045e-23
TNFAIP3	1.07884	1.47162	3.47221	1.99281	3.4965	0.145451	0.000401176	2.23557e-23	4.41978e-07	1.5723e-23
TNIP1	0.193633	0.837516	1.50677	0.811922	1.47391	0.975442	4.13538e-07	4.58944e-24	1.88403e-06	7.57128e-23
TNFSF18	1.57503	0.381401	3.11061	0.0194872	3.09225	0.000129944	0.473985	5.66278e-23	0.98503	1.66465e-22
LTB	0.807463	3.29381	3.60722	2.85012	3.11315	0.599543	1.27168e-24	9.35268e-31	5.31699e-18	2.86829e-22
BCL3	0.322608	0.589011	1.73193	0.500275	1.9252	0.916616	0.0248616	3.81659e-17	0.0807027	5.66188e-21
THBS1	0.763645	0.390542	2.68663	-0.102063	2.8491	0.439764	0.411551	2.70859e-18	0.883001	2.4057e-20
CSF2RB	2.99296	0.0779436	3.5893	0.203283	4.30421	3.94064e-08	0.948754	5.05257e-14	0.867404	3.82957e-20
SOCS3	0.723262	1.505	2.61758	0.554211	2.26197	0.213034	1.73822e-08	4.8373e-27	0.116058	6.56271e-20
SLC2A6	0.325831	1.85978	2.66688	1.16025	1.93248	0.958055	3.32697e-17	6.90813e-39	2.88576e-06	2.22809e-19
IL6	4.1472	2.01754	9.22991	1.60795	8.05686	0.000663369	0.144375	1.16103e-25	0.311637	2.75577e-19
TLR2	0.80258	1.51945	2.30655	1.11074	2.30461	0.192482	1.42066e-07	3.12445e-19	0.000463874	6.0242e-19
OLR1	1.22502	0.86137	3.77892	0.657412	3.70002	0.232726	0.165626	5.94112e-20	0.353604	6.82585e-19
IRAK3	0.606977	1.39399	2.78384	0.416801	2.69113	0.760445	0.000106484	3.0421e-20	0.424499	1.31532e-18
GPR84	4.29045	-1.57953	6.34707	-0.0203714	7.3622	6.95354e-05	0.463464	8.52655e-14	0.996511	2.0455e-18
NFKBIZ	0.0524935	0.775918	1.69077	0.790429	1.7366	0.998082	0.000987758	1.47366e-17	0.00104048	2.73413e-18
CCL20	0.127429	3.49038	4.40109	3.38111	3.87349	0.998082	1.82365e-14	7.64431e-24	3.55533e-13	3.02975e-18
BIRC3	0.0542865	2.72453	3.42598	2.75641	3.24407	0.998082	2.15965e-12	2.00491e-20	2.00165e-12	4.2489e-18
CXCL3	0.0782857	3.42046	4.36288	3.24984	3.42053	0.998082	1.373e-17	1.67773e-29	1.78694e-15	7.22003e-18
UGCG	0.448773	0.344211	1.15296	0.451954	1.30897	0.199501	0.0945066	7.21937e-14	0.0243804	1.28834e-17
PTGS2	0.6927	0.670079	4.04483	0.492487	3.39532	0.848295	0.245458	3.67345e-25	0.46125	1.65639e-17
SULT1C4	0.416506	0.151015	1.30173	0.365064	1.47608	0.54802	0.628231	1.00516e-13	0.152641	1.65639e-17
IL1R1	0.387092	0.549669	1.99138	0.210041	1.61749	0.708816	0.0231077	2.11071e-26	0.529421	3.70405e-17
OSMR	0.252366	1.15608	1.87249	0.468717	1.63782	0.97341	3.77676e-08	1.85089e-22	0.0837181	6.02697e-17
MAFF	0.320157	0.793872	1.61774	0.77781	1.58828	0.887306	0.000413125	1.01715e-17	0.00069732	7.741e-17
C8orf4	0.832675	0.527167	2.9515	0.889973	2.58733	0.318729	0.244331	4.59206e-22	0.0306707	9.85746e-17
SDC4	0.157215	0.997206	1.55461	1.09384	1.45309	0.998082	1.4312e-07	3.82088e-19	8.25509e-09	1.60674e-16
LCP1	1.21026	1.47504	2.41806	1.15676	2.30499	0.00135683	1.77638e-06	1.89856e-18	0.000548057	1.62832e-16
POU2F2	0.934243	2.1586	3.3692	1.90295	2.80496	0.393214	7.15372e-09	1.04718e-23	1.27529e-06	4.71404e-16
SAMSN1	3.04507	-2.28122	4.98589	0.424059	5.20435	0.000439789	0.202604	7.10452e-15	0.794052	5.26591e-16
EHF	-0.150714	1.43969	1.56233	1.25458	1.36927	0.998082	2.65677e-17	5.47401e-21	9.77307e-13	6.64114e-16
CA8	0.325024	2.71752	3.11714	2.58342	2.54088	0.998082	1.00186e-17	4.42538e-24	1.23007e-15	1.01951e-15
HIVEP2	0.430601	0.58239	1.31567	0.554617	1.38749	0.433763	0.00579076	2.39591e-14	0.0121142	1.06452e-15
ALOX5AP	2.73915	0.142527	3.83289	0.316096	4.21327	3.14925e-05	0.909564	5.30535e-13	0.797482	1.566e-15
PDE4B	1.30944	0.230983	3.02565	0.438293	2.71099	0.0133089	0.717544	1.31887e-19	0.452889	1.68875e-15
ARRDC3	0.358749	1.32241	2.30781	0.998163	1.6961	0.864736	4.04539e-09	3.88514e-29	4.7536e-05	1.73643e-15
TMEM158	1.10695	0.382991	2.35176	0.118047	2.37762	0.0245975	0.449006	2.47832e-15	0.868412	1.86152e-15
RAC2	0.420028	0.792841	1.27908	0.874005	1.36093	0.490461	5.9583e-05	8.83956e-14	6.78957e-06	2.08941e-15
GBE1	0.222384	0.79134	0.910511	0.91226	1.10134	0.911461	1.68082e-07	1.63481e-10	7.03713e-10	3.61577e-15
C3	0.234371	1.71833	2.00168	1.61275	1.80708	0.998082	3.51371e-13	1.3766e-18	2.72905e-11	5.90312e-15
TIFA	0.912949	0.540888	1.39005	0.802881	1.37076	2.68555e-05	0.0157604	1.47818e-15	9.00371e-05	6.25866e-15
SGK1	0.454174	1.33271	2.06169	1.04173	1.78755	0.734174	6.11976e-08	4.91127e-20	9.11234e-05	7.56259e-15
KLHL5	0.231045	0.840472	1.28055	0.553998	0.921273	0.74041	6.76292e-12	2.22695e-29	4.79397e-05	7.65226e-15
CD69	1.86908	1.43368	4.87846	1.24478	4.56142	0.105883	0.0681732	1.07068e-16	0.144083	2.2325e-14
VNN3	0.967732	2.0511	3.18594	2.06799	3.1297	0.60538	9.65988e-06	4.18326e-15	9.58714e-06	2.59856e-14
ASS1	0.502879	1.61449	1.72811	1.51966	1.71553	0.612895	2.80154e-12	8.3119e-15	1.10328e-10	2.59856e-14
RNF183	0.183348	0.970375	1.18828	1.27711	1.60755	0.998082	6.05995e-05	7.13367e-08	2.47998e-08	4.43638e-14
STARD4	0.0591563	0.636454	0.780553	0.629495	0.832176	0.998082	6.11976e-08	1.3011e-12	1.46326e-07	4.4919e-14
FUS	0.0771596	-0.282984	-0.319569	-0.478804	-0.651208	0.998082	0.00620169	0.000646431	3.74735e-07	4.4919e-14
ZC3H12C	0.115708	0.948282	1.13495	0.595349	1.03914	0.998082	4.74177e-11	3.72515e-17	0.000210118	4.63243e-14
P4HA1	0.27343	0.276079	0.37431	0.899224	0.915344	0.586929	0.0847475	0.00656717	9.34754e-13	6.92926e-14
NKX3-1	1.16886	0.49817	3.34729	0.318228	2.95945	0.232726	0.468034	4.77907e-18	0.696214	8.15101e-14
HILPDA	0.128273	1.47229	2.26516	1.61653	2.18636	0.998082	4.16541e-06	4.79229e-15	4.57495e-07	8.15101e-14
ITGA1	0.397837	0.609939	1.47745	0.18839	1.33298	0.599543	0.00448023	4.23072e-17	0.545438	1.00362e-13
FGR	3.11501	-0.283674	2.86058	-0.438833	3.67815	2.35773e-08	0.775675	2.22412e-08	0.663679	1.25746e-13
STAT3	0.0712841	0.442815	0.945098	0.0100463	0.765493	0.998082	0.000183838	9.21493e-21	0.970016	2.00144e-13
HCK	4.08894	0.0161046	4.17887	0.379294	5.0302	1.74544e-07	0.99348	2.49834e-09	0.82045	2.25371e-13
PLAU	1.18381	0.746882	2.44138	0.310468	2.29167	0.0117157	0.0691776	2.77771e-15	0.579462	2.88808e-13
AKAP2	0.427564	-0.00240062	1.81056	0.0310868	1.72094	0.797616	0.99694	7.0181e-15	0.955039	3.0763e-13
PTGES	0.920891	0.348566	2.02071	0.507031	2.27676	0.178227	0.483434	1.37784e-10	0.29097	3.10731e-13
CEBPB	0.347234	0.628587	1.41343	0.286799	1.44543	0.848295	0.0108669	1.03765e-12	0.370683	4.64842e-13
PIM3	0.272453	0.623254	1.2003	0.29767	1.18627	0.874688	0.00116229	1.35863e-13	0.215035	4.75262e-13
HSPA1B	0.0775576	-0.763427	-0.739615	-0.940837	-0.847373	0.998082	2.94484e-10	3.77662e-10	1.78694e-15	4.97582e-13
IFNGR2	0.239247	0.599604	0.925877	0.664226	0.918989	0.760445	2.16966e-05	2.19722e-13	2.38167e-06	5.71859e-13
IGSF6	1.64966	0.169474	2.71571	-0.891611	3.39593	0.0415851	0.867695	2.47409e-08	0.285074	6.93491e-13
GABARAPL1	0.328186	0.380243	1.37434	0.0869125	1.27256	0.779065	0.107452	2.99599e-15	0.815056	7.0085e-13
FAIM3	0.298995	2.71858	2.93001	2.45044	2.39063	0.998082	1.88971e-16	6.8562e-20	5.76007e-13	7.19512e-13
C3AR1	2.73848	0.43869	3.42533	0.0328308	4.09928	0.000140876	0.704569	4.36045e-09	0.986654	7.48136e-13
GAPT	4.21863	0.834734	3.84548	0.269466	5.2034	4.69888e-07	0.583535	4.98568e-07	0.897498	7.48136e-13
CSF3	3.07732	5.80541	9.76029	6.62334	8.66268	0.617734	2.81305e-05	1.75785e-16	7.36118e-07	9.09764e-13
CD53	3.04947	0.281574	3.29514	0.482382	3.81996	8.83632e-07	0.801245	1.43772e-09	0.65215	9.62002e-13
GNA15	0.88766	2.75041	3.32248	2.2513	3.15944	0.742189	3.56686e-09	2.99512e-14	6.16724e-06	1.16321e-12
PIK3AP1	0.380917	1.20076	1.73614	1.35875	1.57147	0.846123	4.04657e-07	1.28387e-15	7.29399e-09	1.25201e-12
SBNO2	-0.0345401	0.995724	1.79358	0.316573	1.83354	0.998082	0.000907658	3.24032e-12	0.457547	1.36798e-12
LDHA	0.142818	0.471425	0.540484	0.52186	0.64567	0.906896	1.68743e-06	5.37146e-09	1.20352e-07	1.52227e-12
EWSR1	-0.00689123	-0.0328262	-0.0444495	-0.337579	-0.495408	0.998082	0.795324	0.668089	1.6128e-05	1.56346e-12
C1R	0.486553	0.671851	1.29089	0.197132	1.23306	0.233954	0.000908653	6.13284e-14	0.501393	1.56694e-12
DRAM1	0.358563	0.492708	1.43521	0.35049	1.1828	0.624836	0.0179935	1.37421e-18	0.136553	1.94832e-12
IFITM1	0.302309	0.704263	1.09331	0.610123	1.00425	0.632221	7.14677e-06	7.0181e-15	0.000224699	2.23849e-12
EGR2	0.705093	-0.267841	1.13273	-0.219191	1.63417	0.145451	0.487308	3.81127e-06	0.616848	2.67936e-12
SLA	1.68351	0.722844	2.46606	1.01353	2.82404	0.00384838	0.269459	1.99148e-09	0.0839389	2.82115e-12
IL6ST	0.183478	0.745354	1.3647	0.387975	1.16134	0.993504	5.89794e-05	4.68511e-17	0.086558	3.26686e-12
CLEC4E	2.92782	0.647725	4.22832	0.439756	4.9065	0.00482948	0.657728	4.67194e-09	0.791757	4.62187e-12
BNIP3L	0.207413	0.524578	0.510244	0.899001	0.85954	0.862608	0.000185723	0.000114369	1.48495e-12	4.65514e-12
PDE9A	0.158098	0.184283	0.362573	0.58367	0.788179	0.955799	0.276309	0.0048443	3.59498e-06	5.51798e-12
IL4R	0.0805907	0.921681	1.29979	0.504575	1.18625	0.998082	8.11348e-07	2.91614e-14	0.0239564	1.11686e-11
NINJ1	0.336876	0.234128	1.07955	-0.0861234	0.819752	0.258965	0.171359	1.73666e-20	0.715167	1.84562e-11
PTPRC	1.75126	0.293171	1.98447	0.304703	2.38868	4.84219e-05	0.652116	5.06827e-08	0.6606	1.92622e-11
ITGAV	0.111155	0.560204	0.972145	0.479136	1.03313	0.998082	0.0017432	3.20943e-10	0.0132441	2.54913e-11
DEFB4B	1.93842	8.6908	8.65742	7.96771	8.0147	0.940758	5.95848e-13	2.02368e-13	1.34608e-10	2.63786e-11
TNFRSF4	3.11674	2.03812	4.89984	1.08649	5.52185	0.0151996	0.083383	4.73974e-09	0.491718	2.66576e-11
TNFRSF10D	0.202433	0.334152	0.765371	0.206133	0.622531	0.612895	0.0024595	3.68953e-17	0.10915	3.78996e-11
PMAIP1	0.623617	0.819772	2.18878	0.584615	1.82396	0.577172	0.0155103	2.90626e-16	0.128226	4.50397e-11
ERRFI1	0.291411	0.748979	1.33396	0.443666	1.1092	0.833111	5.64786e-05	3.32958e-16	0.0433204	4.72312e-11
LITAF	0.431071	0.443328	1.40926	0.0184034	1.23719	0.528335	0.0654928	1.61518e-14	0.96916	5.13905e-11
ADM	0.391256	0.877632	1.44095	0.510285	1.37841	0.76891	0.000239769	4.60847e-12	0.0714061	7.85634e-11
REL	-0.00783731	0.318618	0.97355	0.406533	1.13105	0.998082	0.186299	3.56175e-08	0.0838254	1.04572e-10
SAT1	0.248275	1.72106	2.08245	1.35232	1.64207	0.998082	2.12003e-11	2.33164e-17	8.67964e-07	1.17535e-10
TNFSF14	0.309782	1.89755	2.97162	1.74311	3.27033	0.998082	0.00148903	5.88954e-09	0.0062059	1.2622e-10
PIM2	0.317521	0.771236	1.74293	0.625382	1.44499	0.945831	0.00402562	1.38881e-15	0.032481	1.7672e-10
PGM1	0.219383	0.227266	0.331491	0.445671	0.560825	0.38996	0.0390315	0.000404566	3.2504e-06	1.96523e-10
CSF1	0.458488	0.286674	1.65326	0.145908	1.66041	0.818536	0.478211	1.73721e-10	0.781554	2.28561e-10
AMPD3	0.303586	0.606884	1.26665	0.276311	1.66957	0.99014	0.0842653	3.06606e-06	0.547102	2.30535e-10
BNIP3	0.361849	0.416453	0.72435	1.00675	1.15413	0.684172	0.0726843	0.000158455	2.21004e-07	2.32059e-10
TREM1	2.77824	0.677513	3.4704	0.360316	3.2129	2.20777e-06	0.422966	2.60613e-12	0.740953	2.46672e-10
IL1A	0.47765	1.96631	3.74995	1.69952	4.00403	0.998082	0.0094932	3.15356e-09	0.0386887	2.72629e-10
LAPTM5	1.83569	0.222294	1.55694	0.396437	2.04532	4.69888e-07	0.697644	3.31376e-06	0.456821	3.00179e-10
EBI3	0.181348	1.85166	2.31199	1.20676	1.91465	0.998082	4.13834e-09	2.85762e-15	0.000716296	3.67317e-10
CDC42EP2	0.0624341	0.465606	0.951422	0.421255	0.715228	0.998082	0.000336485	2.35878e-18	0.00180923	4.07767e-10
SGPP2	-0.00275791	1.50666	1.98241	1.21332	1.59162	0.998721	9.22141e-09	6.31191e-16	1.65739e-05	4.28683e-10
PAPPA	0.88901	0.172352	2.62297	-0.247013	2.65914	0.640463	0.826699	5.37357e-10	0.775678	4.5311e-10
RIPK2	0.299123	0.533566	1.51704	0.34991	1.34264	0.942907	0.0499003	4.68657e-13	0.273592	4.93986e-10
SLAMF7	0.282616	0.524735	2.51554	-0.486129	3.70132	0.998082	0.661386	8.0682e-05	0.738201	5.5015e-10
ITGAX	2.23021	0.478837	2.60741	0.145514	3.14944	0.000571001	0.569244	4.55861e-07	0.902538	6.09934e-10
TNFRSF1B	1.42697	-0.303888	1.89801	-0.0936025	1.99505	0.000571001	0.591209	4.17028e-09	0.902338	7.47295e-10
IFITM2	0.341806	0.482064	0.86393	0.221782	0.660131	0.07212	4.5216e-05	3.81659e-17	0.131364	8.5035e-10
EFHD2	0.266525	0.88224	1.03722	0.255688	0.7723	0.617421	2.15462e-12	5.14704e-18	0.139025	8.85565e-10
HIF1A	0.040004	0.424859	1.08314	0.135645	0.670962	0.998082	0.000598006	6.80953e-26	0.43827	8.94401e-10
CD44	0.0916678	0.977617	1.60659	0.827828	1.18553	0.998082	1.91989e-06	3.19701e-18	0.000147248	8.94401e-10
STC1	0.435465	0.544535	2.54107	0.698131	1.90308	0.940758	0.206168	1.20631e-17	0.0960432	9.81244e-10
NUAK2	1.15255	0.16407	2.0722	-0.0622688	2.16971	0.0631304	0.804977	4.72387e-09	0.942588	1.04449e-09
TNF	3.63888	0.802118	5.36955	2.35126	5.61959	0.00554057	0.696147	5.13289e-09	0.0721357	1.09187e-09
LRG1	0.0386318	1.78176	2.1137	0.939719	1.4471	0.998082	2.39385e-14	5.54568e-21	0.000589703	1.12202e-09
ATAD3B	-0.0383154	-0.452831	-0.231842	-0.844618	-0.944919	0.998082	0.0135054	0.223519	2.39393e-07	1.12202e-09
CYP51A1	0.0937742	1.19679	1.1434	0.668074	0.607704	0.998082	2.79659e-37	1.214e-34	4.7239e-11	1.23656e-09
PNRC1	0.111677	0.0542401	0.519904	0.227859	0.646567	0.998082	0.775979	1.6589e-06	0.113807	1.27496e-09
PIK3CD	1.48424	1.21502	2.57279	0.597173	2.68741	0.0442373	0.0295854	5.67029e-09	0.404877	1.32878e-09
PIK3R3	-0.159459	-0.0405399	-0.459189	-0.535546	-1.2384	0.998082	0.918002	0.0498173	0.0383381	1.44632e-09
CD14	3.61669	-0.489935	3.95075	0.0989081	4.3	1.84271e-05	0.780625	3.65804e-08	0.959954	1.91641e-09
CHST15	0.194494	0.142482	1.13789	0.0316489	1.2932	0.998082	0.705618	1.42898e-07	0.949076	1.92307e-09
GJB2	0.280103	1.17881	1.38486	1.01114	1.47499	0.993504	1.11393e-05	1.95233e-08	0.000342648	2.48316e-09
C4orf3	0.259137	0.333899	0.45126	0.5964	0.670006	0.490461	0.0122995	0.000116972	6.4522e-07	2.51797e-09
SLC16A3	0.131233	0.644568	0.770868	0.655791	1.0088	0.998082	0.000720488	8.85791e-06	0.000761434	2.54802e-09
MSMO1	0.121469	1.34893	1.33622	0.815418	0.729398	0.998082	9.32442e-32	1.12191e-31	4.98876e-11	2.6196e-09
FPR1	2.49536	-0.290959	1.97813	-0.0474846	2.84913	6.38321e-06	0.754357	8.03191e-05	0.970943	2.71374e-09
GOLPH3	0.11207	0.615898	0.849401	0.341298	0.601212	0.993504	2.32774e-09	9.64828e-19	0.00498294	2.97429e-09
BDKRB2	0.757946	0.392346	2.6654	0.315597	2.53359	0.807681	0.5684	2.73897e-10	0.69265	3.97853e-09
PTP4A2	0.144895	0.564902	0.816523	0.581649	0.672996	0.966163	3.04751e-06	1.24012e-13	2.22036e-06	4.04353e-09
JUNB	0.625571	0.697257	1.46235	0.351666	1.61199	0.504571	0.0381194	9.91738e-08	0.413706	4.33206e-09
UBC	0.0811677	0.32321	0.573208	0.425826	0.504825	0.998082	0.000844184	7.1812e-12	4.87857e-06	4.54885e-09
ALDOC	0.291487	0.530885	0.604418	0.811779	0.878289	0.706298	0.00202268	0.00011058	3.13749e-07	5.05804e-09
FILIP1L	0.0725343	0.220836	0.794067	0.332961	0.809285	0.998082	0.257809	8.50549e-09	0.0678668	6.56973e-09
GPR65	1.19911	-0.105375	2.80011	-0.235458	3.30049	0.721001	0.944981	1.56875e-06	NA	7.1007e-09
GEM	0.260541	0.19561	2.13377	-0.157372	1.88635	0.998082	0.726306	1.59467e-11	0.812464	7.2688e-09
OSM	4.93305	0.75588	7.06931	0.960157	7.63038	0.014437	0.804984	8.61525e-08	NA	7.82784e-09
TNFRSF9	2.95751	4.36349	5.1691	3.09973	4.74492	0.0192548	3.87816e-07	1.00384e-10	0.00140016	8.048e-09
RASGRP1	0.303602	1.39522	1.63559	1.40849	2.00577	0.998082	0.000431248	4.16433e-06	0.000418133	9.04609e-09
PDPN	0.178907	-0.0504013	2.85778	-0.338003	2.386	0.998082	0.955151	9.63474e-13	0.67837	9.45356e-09
EFCC1	0.893199	0.717909	2.64192	0.418778	2.52501	0.708816	0.281359	8.37173e-10	0.61658	9.62663e-09
TRAF3	0.369732	0.47459	0.942322	0.105023	0.905973	0.459743	0.0112589	1.28299e-09	0.723122	1.07101e-08
TNFRSF18	2.05122	1.32816	3.74854	0.566707	3.86124	0.136232	0.178817	2.13806e-08	0.682844	1.09679e-08
PCDH17	-0.230114	-0.567749	-1.15613	-0.655795	-1.18462	0.984818	0.0195434	1.66105e-08	0.0069552	1.18774e-08
SFPQ	-0.11842	-0.370776	-0.319419	-0.452993	-0.579258	0.981962	0.00116229	0.00339714	5.27733e-05	1.18774e-08
CRISPLD2	0.557475	-0.285738	1.18593	-0.323268	1.48345	0.602796	0.476685	7.69582e-06	0.442066	1.19557e-08
PLSCR1	0.0503174	0.652158	0.90104	0.544492	0.744476	0.998082	2.17094e-06	7.71214e-13	0.000198957	1.27615e-08
GBP2	-0.0072404	0.941558	1.18473	0.82405	1.32095	0.998082	0.000229682	3.43388e-07	0.00249008	1.28234e-08
LIPG	0.112882	2.12496	2.35176	0.748356	1.24529	0.998082	5.92245e-25	2.2082e-31	0.00420414	1.48779e-08
AC005013.1	0.10819	-0.665825	-2.44199	-0.568185	-2.07914	0.998082	0.165308	7.91888e-12	0.281313	1.50905e-08
SLC12A9	-0.137796	-0.365364	-0.522345	-0.52629	-0.542787	0.917839	0.000778686	3.24217e-08	9.1539e-08	1.5262e-08
RHOV	0.3463	0.761472	1.30234	1.03375	1.78055	0.994526	0.0580644	6.7648e-05	0.00675624	1.58746e-08
PRPF19	0.0343193	-0.192392	-0.187093	-0.376771	-0.501345	0.998082	0.0848995	0.0667277	0.000114161	1.61029e-08
BID	0.514408	1.0683	1.31833	0.759086	1.19145	0.397211	1.45065e-06	1.27026e-10	0.00209557	1.63151e-08
UBD	1.1028	3.88459	3.80264	3.04841	3.40457	0.760445	1.05497e-10	9.96261e-11	2.42391e-06	1.76892e-08
IL10RA	1.03568	1.17859	2.52719	0.724094	2.93439	0.75641	0.148705	2.21793e-06	0.447963	2.07935e-08
CH25H	1.52555	0.466933	3.48393	0.271213	3.05122	0.248184	0.646266	2.89399e-11	0.826629	2.084e-08
PTBP3	0.0700167	0.532317	0.702501	0.492423	0.647039	0.998082	1.5792e-05	4.48071e-10	0.000119481	2.084e-08
OAS3	-0.0787805	0.749606	0.908794	0.57395	0.87166	0.998082	5.26409e-06	2.53601e-09	0.00141819	2.0926e-08
MCL1	0.110453	0.241839	0.599028	-0.0354822	0.598556	0.998082	0.0701272	1.30286e-08	0.874719	2.10674e-08
H1F0	0.172434	0.504049	0.52433	0.503219	0.621732	0.888108	2.20077e-05	2.85748e-06	3.62269e-05	2.10674e-08
STEAP4	-0.115964	1.82493	2.35324	0.435038	2.10249	0.998082	5.52819e-06	1.11247e-10	0.4889	2.15497e-08
SELE	5.67039	5.41152	8.54056	1.24025	8.24439	0.004859	0.00128535	3.78167e-09	0.681265	2.25126e-08
HSPH1	0.188791	-0.795444	-0.666595	-0.790333	-0.646217	0.848295	3.24137e-12	4.63782e-09	8.05937e-12	2.35944e-08
B4GALT1	0.0890936	0.526834	0.791125	0.321248	0.606818	0.998082	4.4484e-06	2.51516e-14	0.0161786	2.48439e-08
CFB	0.152702	1.13261	1.36305	0.686095	1.09594	0.998082	1.38278e-08	5.00995e-13	0.00297564	2.53412e-08
RRP12	0.0674958	-0.0186497	-0.127598	-0.599594	-0.765385	0.998082	0.945259	0.481609	6.0609e-05	2.55964e-08
IL17C	1.87564	4.49079	7.79812	6.21801	7.17201	0.981472	0.00336442	5.36428e-10	8.73904e-06	2.67491e-08
ADM2	0.120895	1.10453	1.40834	1.02553	1.84596	0.998082	0.00506923	4.2119e-05	0.0126673	2.67491e-08
CFLAR	0.0904946	0.705868	1.20019	0.588611	1.08872	0.998082	0.00137123	3.1956e-10	0.013811	2.68246e-08
FAM160A1	-0.104135	1.67013	1.90918	1.04434	1.5016	0.998082	5.65768e-10	6.59329e-14	0.000716296	2.79264e-08
PPP1CB	0.0972424	0.299402	0.383272	0.414855	0.473123	0.984818	0.00193097	9.55059e-06	6.02787e-06	2.79264e-08
ANAPC7	-0.279463	-0.269556	-0.345437	-0.38684	-0.798739	0.679642	0.149981	0.0314094	0.0298287	2.80655e-08
GBP1	0.158005	-0.330576	1.17109	-0.316453	1.55127	0.998082	0.426139	4.57878e-05	0.483967	2.99908e-08
APOL6	0.0335252	0.992157	1.15542	0.382744	1.23794	0.998082	4.02529e-05	2.16584e-07	0.230857	3.10625e-08
SLC6A14	-0.0694287	2.95279	3.62648	2.25563	2.58013	0.998082	2.17755e-10	2.37605e-16	7.57645e-06	3.22534e-08
CD248	-0.10371	-0.349796	-0.92452	-0.668824	-1.05094	0.998082	0.160033	1.24317e-06	0.00247445	3.26322e-08
OPTN	0.329649	0.68626	1.12765	0.655046	1.32565	0.940758	0.0155058	3.20946e-06	0.0289295	3.26322e-08
SLC2A3	0.708864	0.40933	1.61152	0.647144	1.66946	0.439764	0.342617	8.15058e-08	0.109089	3.56251e-08
WISP1	0.504205	0.391891	2.4657	0.00705456	2.15647	0.961582	0.511746	8.64923e-11	0.995946	3.58461e-08
USP5	0.0332097	-0.165573	-0.173311	-0.244173	-0.407022	0.998082	0.0725927	0.0361101	0.0047109	3.70693e-08
PTPN12	0.0351695	0.129483	0.394666	0.212171	0.403303	0.998082	0.192431	5.29863e-08	0.018409	3.71854e-08
P4HA2	0.203057	0.274664	0.262848	0.589744	0.818152	0.942907	0.16602	0.140677	0.000454507	3.93609e-08
SLC6A15	0.817621	0.424458	2.0796	0.708198	1.89411	0.475059	0.427756	5.2259e-10	0.138535	4.35207e-08
FHL2	0.314669	0.0564484	0.862475	0.212091	1.01488	0.830597	0.868794	4.03976e-06	0.474542	4.35207e-08
CTSS	0.292697	1.71084	1.7031	1.29609	1.54268	0.998082	1.50547e-09	5.55065e-10	2.59662e-05	4.49149e-08
FPR2	3.13434	-0.974055	3.68389	0.0105759	3.99436	0.000708467	0.562015	5.16135e-07	0.99755	4.95305e-08
S100A8	3.1455	1.62151	2.92332	0.873686	3.48297	2.56418e-05	0.045118	6.97852e-06	0.394728	5.24597e-08
CSRNP1	0.28124	0.0577804	0.897812	0.0782584	1.12171	0.942907	0.883385	1.92391e-05	0.856573	5.34351e-08
CD82	0.5542	0.862221	1.13601	0.256746	1.42773	0.609235	0.00477103	2.30683e-05	0.567287	5.34351e-08
PGK1	0.159327	0.507938	0.58736	0.572185	0.703413	0.971808	0.000380209	7.54965e-06	6.0609e-05	5.76751e-08
VMP1	0.328508	0.460046	0.759031	0.42576	0.660821	0.232726	0.000701057	1.3167e-10	0.00283703	5.82633e-08
PRICKLE1	-0.0853853	-0.317329	-1.18756	-0.264913	-0.900121	0.998082	0.134616	1.5162e-13	0.246472	5.82739e-08
NR4A3	1.84006	-0.785459	3.60697	0.719248	3.39773	0.14691	0.512672	4.04338e-09	0.500388	6.02108e-08
HLA-A	0.225588	0.597848	0.685391	0.308895	0.590349	0.62239	9.94329e-08	1.10473e-10	0.0225217	7.49468e-08
SH3PXD2A	0.0110798	-0.0539326	0.385601	0.156333	0.707765	0.998082	0.816593	0.00696791	0.453295	8.25385e-08
HS3ST1	0.560141	1.42741	1.59582	0.810328	1.4983	0.666774	8.17634e-07	4.73608e-09	0.0182002	8.32735e-08
IFNGR1	0.0735971	0.915805	1.20007	0.549359	1.02315	0.998082	5.06654e-06	8.08494e-11	0.0192418	8.45815e-08
SRGN	3.21106	0.661082	3.47786	0.538327	3.56901	3.27219e-05	0.518124	1.3377e-07	0.651614	8.45815e-08
ANKRD33B	2.47207	1.87845	2.53657	1.9515	3.0527	0.000602791	0.00723118	1.37798e-05	0.00487633	8.45815e-08
LDB1	-0.150046	-0.290175	-0.437306	-0.36245	-0.526457	0.887317	0.0111989	9.59335e-06	0.00102565	8.63944e-08
LGALS8	0.0488833	0.157402	0.254082	0.183712	0.610289	0.998082	0.3355	0.0530447	0.261569	8.63944e-08
LOX	0.503175	0.246207	1.57015	0.611091	1.34744	0.662106	0.521517	1.15285e-10	0.0594478	8.68994e-08
EPB41L5	0.0557678	0.539762	0.555738	0.390699	0.436586	0.998082	4.80915e-11	1.01931e-12	6.14763e-06	8.80714e-08
HELZ2	-0.0714708	0.278741	0.509304	0.00228627	0.931987	0.998082	0.24805	0.00714077	0.997274	9.05554e-08
PCDHAC2	-0.462669	-1.04724	-2.8002	-0.860665	-8.67262	0.998082	0.554474	0.0323448	0.676211	9.05554e-08
EMR1	5.45956	0.755883	5.85299	1.13349	7.01898	0.0012141	0.804298	1.16609e-05	NA	9.37936e-08
NEDD9	0.485511	0.199186	0.696935	0.0922603	1.01446	0.316368	0.493779	0.000458215	0.810513	1.08143e-07
HCAR3	1.34141	1.04482	3.27902	0.202014	3.09175	0.54802	0.216669	8.03654e-09	0.881349	1.12144e-07
HMGCS1	0.147453	1.59312	1.63258	0.840159	0.777705	0.998082	9.80656e-32	9.17799e-34	2.68911e-08	1.17365e-07
ESYT2	0.0257627	0.291723	0.239729	0.373289	0.510062	0.998082	0.00953252	0.0260611	0.000586049	1.18657e-07
CNTNAP1	0.272126	0.173118	0.945342	-0.0613442	1.13333	0.966163	0.617203	1.32926e-05	0.895791	1.27242e-07
PLOD2	0.142292	0.562324	0.5234	0.844257	0.929131	0.998082	0.00526161	0.00570929	7.92255e-06	1.33235e-07
NCF4	4.08401	-1.83009	4.29786	-0.582339	5.28609	0.00166301	0.405328	2.75615e-05	0.833313	1.36502e-07
TMEM154	0.726048	0.782011	1.15076	0.625614	1.50784	0.322526	0.0221485	8.58841e-05	0.0982843	1.37054e-07
ELL	0.219927	0.332151	1.05526	0.183027	0.95319	0.980658	0.175297	2.06714e-09	0.548693	1.47628e-07
TYROBP	2.18103	0.4456	2.50813	0.442605	3.23096	0.0199015	0.713904	8.88959e-05	0.731694	1.49883e-07
PUS1	-0.137553	0.164876	0.115325	-0.555142	-0.821318	0.998082	0.456129	0.573631	0.00138411	1.49883e-07
GPR97	2.66603	-0.00797253	2.65951	-0.863456	3.26579	0.000708467	0.997456	3.16618e-05	0.531583	1.65166e-07
FOXF2	-0.245053	-0.127581	-1.25355	-0.32991	-1.32043	0.998082	0.765254	5.52862e-07	0.38203	1.74789e-07
KCNJ2	1.55531	0.0929237	1.69915	0.132219	2.29876	0.0191899	0.922971	0.000227776	0.897013	1.81033e-07
RNF144B	0.524138	0.624148	1.52328	0.455886	1.82355	0.92466	0.213566	1.85913e-05	0.410089	2.10484e-07
PFKP	-0.0240402	0.517328	0.552454	0.426633	0.763848	0.998082	0.00171007	0.000266834	0.017589	2.12614e-07
CD1D	0.71665	1.1614	3.12375	0.565857	2.47872	0.940758	0.0611379	4.40922e-12	0.482816	2.14489e-07
C17orf70	-0.243094	-0.614224	-0.499254	-0.650028	-0.585328	0.545476	1.11147e-07	9.78811e-06	1.23396e-08	2.17386e-07
TRIM69	0.274854	0.592315	1.06615	0.638437	1.02266	0.940758	0.0101189	3.49733e-08	0.0066095	2.2497e-07
UBTF	-0.00702965	-0.178222	-0.450812	-0.33952	-0.551883	0.998082	0.211487	2.98065e-05	0.00712554	2.48976e-07
LDLR	0.123858	0.704775	0.697523	0.431809	0.651788	0.998082	3.4257e-08	1.63243e-08	0.00345442	2.58469e-07
PFKFB4	0.264082	-0.269159	-0.0334894	0.78143	1.108	0.971131	0.383462	0.927192	0.00155703	2.67835e-07
SFMBT2	0.263443	-0.260717	1.03515	-0.170421	1.23375	0.993504	0.486277	1.9521e-05	0.701799	2.68731e-07
CASP4	0.27308	0.939726	1.18239	0.634116	1.20423	0.983958	0.000237604	3.18468e-07	0.0291214	2.79144e-07
SMAD3	0.0916711	0.0371303	0.447957	0.169986	0.738946	0.998082	0.89045	0.00343213	0.452129	2.89217e-07
CD48	2.47561	-1.75888	3.87647	-1.35313	4.62181	0.262629	0.401553	2.46811e-05	NA	2.90202e-07
SIGLEC5	2.69334	0.276422	2.51075	-0.135102	2.76457	1.34166e-05	0.802353	3.78819e-06	0.92212	3.01701e-07
KYNU	-0.281462	2.04546	2.3826	1.64918	1.95871	0.998082	1.4312e-07	8.71567e-11	8.28211e-05	3.02914e-07
MSC	3.38314	3.66867	5.82054	1.53228	5.62457	0.0915626	0.00414294	6.05027e-08	0.406134	3.28968e-07
NSUN2	-0.113014	-0.225806	-0.141177	-0.455062	-0.523683	0.98712	0.0736224	0.258674	3.78733e-05	3.42029e-07
CLIC4	0.169402	0.39883	0.844693	0.208676	0.666092	0.95564	0.00806144	1.31786e-11	0.262874	3.4591e-07
FAT4	-0.37098	-0.666792	-1.62172	-0.635764	-1.3712	0.940758	0.0382174	4.45701e-10	0.0634628	3.4591e-07
PARP8	0.328865	0.408459	0.81218	0.511118	0.704147	0.427897	0.0117983	1.11596e-09	0.0011162	3.50275e-07
ANKRD12	-0.00829434	0.884517	0.948967	0.583198	0.923203	0.998082	2.65436e-06	9.28855e-08	0.00661786	3.50275e-07
PGAM1	0.198325	0.288011	0.340676	0.390289	0.444812	0.479893	0.00353211	0.000134116	3.78733e-05	3.50275e-07
ACSL4	0.0251786	1.33248	1.61748	0.827834	0.978833	0.998082	8.98585e-13	1.31503e-19	8.28211e-05	3.50698e-07
RAP1B	0.0893907	0.254786	0.550973	0.34663	0.556054	0.998082	0.0569663	3.08234e-07	0.00761611	3.50698e-07
CENPP	-0.510185	-1.02505	-1.15555	-0.867232	-1.1755	0.44846	2.5196e-05	2.71747e-07	0.000494212	3.52815e-07
ADAM17	0.0797342	0.393766	0.607364	0.312383	0.513815	0.998082	0.000413125	3.85464e-10	0.0094955	3.54505e-07
C2CD4C	0.580076	0.20832	0.606292	0.250343	1.07071	0.232726	0.543063	0.00911485	0.462357	3.77279e-07
SESN3	-0.0851156	-0.378376	-1.05051	-0.309149	-0.952397	0.998082	0.109395	9.25827e-09	0.238009	3.93287e-07
STAP2	0.0878265	0.761263	0.722546	0.619383	0.823439	0.998082	8.23516e-06	9.48934e-06	0.00069732	4.01985e-07
FDFT1	0.162105	1.36216	1.3391	0.723952	0.63258	0.954787	2.13486e-32	8.2779e-32	1.23493e-08	4.17318e-07
FAM162A	0.146943	0.389635	0.452379	0.684745	0.636673	0.981472	0.00720614	0.000512873	1.39794e-07	4.38438e-07
FOS	0.129886	0.214105	0.629686	0.348677	0.718372	0.998082	0.274869	1.03533e-05	0.0539748	4.52372e-07
GJA1	0.30401	0.532716	1.08539	0.698515	0.740149	0.608433	0.00104892	3.58733e-15	7.98617e-06	4.6653e-07
NNMT	1.09293	1.90947	3.21201	-0.1873	2.61008	0.608433	0.000946257	9.33395e-11	0.868412	4.79261e-07
FGF11	0.188467	0.105298	0.339293	0.78814	1.21944	0.998082	0.804507	0.25891	0.00589798	4.81871e-07
BHLHE40	0.159963	0.455766	0.949739	0.309829	0.973271	0.998082	0.0525202	6.86525e-07	0.260126	4.8389e-07
DIAPH2	-0.13775	0.845987	0.888018	0.589134	0.696065	0.998082	6.69569e-10	1.71364e-11	9.4749e-05	4.95854e-07
MVD	0.0146197	1.24891	1.26237	0.433883	0.533462	0.998082	2.26532e-38	2.86819e-40	0.000194207	5.03719e-07
FAM171A2	-0.274313	-0.733444	-1.3903	-0.488229	-0.903443	0.87325	0.000136118	8.83682e-16	0.0228291	5.18965e-07
SERPINA3	0.227988	2.98594	3.01426	2.24137	2.79052	0.998082	1.15039e-07	2.86192e-08	0.000280398	5.3605e-07
UGP2	0.157448	0.640816	0.668809	0.64571	0.816122	0.998082	0.000315599	5.24294e-05	0.000376043	5.75266e-07
GADD45B	0.680506	0.431138	0.831099	-0.140571	1.13159	0.105883	0.157258	0.000380532	0.751105	5.95369e-07
FAM129B	0.155496	0.445735	0.619882	0.242215	0.655699	0.980107	0.00249207	2.09486e-06	0.175825	6.15335e-07
MYBBP1A	-0.125742	-0.266576	-0.163213	-0.793265	-0.760627	0.998082	0.181515	0.403159	5.27808e-07	6.15335e-07
FOSL2	0.109163	0.372028	0.867113	0.174744	0.804439	0.998082	0.0596181	3.61811e-08	0.498199	6.28887e-07
MYO10	0.140018	0.584309	0.784249	0.45805	0.770938	0.998082	0.000598465	2.51251e-07	0.0139112	6.44526e-07
LACC1	0.147022	0.212846	0.850048	0.372448	1.02533	0.998082	0.502415	4.64599e-05	0.191417	6.87443e-07
MFSD2A	0.438134	0.210475	1.46893	-0.0792255	1.58719	0.951595	0.713365	4.09812e-06	0.917494	7.47161e-07
MMP13	2.26038	0.474351	3.73455	0.328967	3.98778	0.199501	0.7582	3.29341e-06	0.859233	7.77347e-07
HK2	0.21125	0.0468776	0.337187	0.352016	0.828243	0.962151	0.879249	0.0802301	0.110017	7.87649e-07
SPI1	2.89718	0.35441	2.66892	0.0580059	3.15783	0.00013979	0.785622	4.00956e-05	0.975178	7.9535e-07
SAMD4A	0.433613	0.194203	1.27002	0.126551	1.38798	0.888108	0.676807	6.146e-06	0.823763	8.39718e-07
CXCR4	0.408776	0.355176	0.497085	0.537171	0.854279	0.427897	0.109494	0.00785945	0.00924993	8.39718e-07
NR3C1	0.261688	0.28181	0.930945	0.0285993	0.873385	0.911461	0.244258	7.80695e-08	0.943481	8.92366e-07
GDF6	-0.551324	-0.648593	-1.9936	-0.719333	-1.59995	0.781042	0.104535	3.14834e-10	0.0764106	9.0319e-07
IER5	0.434281	0.123507	0.625261	0.118814	0.70424	0.0911225	0.593156	1.34844e-05	0.636771	9.18246e-07
VAC14	0.0102836	-0.224901	-0.215538	-0.453809	-0.49548	0.998082	0.0681732	0.0554384	2.03805e-05	9.73429e-07
RBM3	0.0665814	-0.100783	-0.088633	-0.422097	-0.328957	0.998082	0.271062	0.28425	1.88384e-10	1.00932e-06
LRRC8C	0.398837	0.444579	1.22365	0.221981	1.03031	0.725511	0.101324	7.80452e-10	0.51874	1.02187e-06
PJA2	0.0848911	0.10312	0.175116	0.354769	0.41236	0.998082	0.393986	0.0696908	0.000112259	1.05262e-06
TYMP	0.100201	2.0727	2.0255	0.92154	1.7754	0.998082	1.00334e-08	7.65989e-09	0.0450711	1.06232e-06
CASP10	-0.257608	1.57155	1.83337	1.2122	1.43172	0.998082	1.1148e-07	4.99591e-11	0.000157954	1.07623e-06
RND3	0.216898	0.237122	0.585721	0.353053	0.513442	0.612895	0.0685008	8.36142e-09	0.00380485	1.09118e-06
RNF24	-0.0129977	0.0931172	0.635696	0.0615883	0.716936	0.998082	0.706944	1.59282e-05	0.835258	1.11037e-06
MAT2A	-0.00718005	-0.26127	-0.392675	-0.300958	-0.515715	0.998082	0.0383296	0.000269398	0.0184097	1.11037e-06
HNRNPD	0.0701008	-0.0982822	-0.0484769	-0.139974	-0.300741	0.983965	0.23556	0.561889	0.0752872	1.14153e-06
BACH1	0.00122278	0.238617	0.459459	0.319524	0.646222	0.998774	0.173185	0.000844335	0.0582976	1.20166e-06
SAMD8	0.127459	0.21395	0.489913	0.214126	0.525229	0.981472	0.131201	5.06428e-06	0.136155	1.23646e-06
EHMT2	-0.0854312	-0.431924	-0.766176	-0.312871	-0.614648	0.998082	0.0021553	3.0751e-10	0.0468957	1.23916e-06
NDOR1	-0.190558	-0.537168	-0.438455	-0.576605	-0.73093	0.94909	0.00128668	0.00485386	0.000376043	1.26674e-06
ELOVL2	1.67589	0.532142	1.78041	0.107067	2.11921	0.0039997	0.412139	5.88712e-05	0.91413	1.3048e-06
ITGAM	3.36274	0.479733	3.22713	0.770485	3.85615	0.000708467	0.743476	7.09673e-05	0.59918	1.32376e-06
IL34	1.64111	1.7497	2.46174	0.133348	2.36891	0.0371245	0.00308505	2.71747e-07	0.915344	1.34902e-06
COL9A2	0.298684	1.44545	1.28963	1.02562	1.02742	0.940758	1.73718e-12	1.7022e-10	4.24389e-06	1.43543e-06
C7orf26	-0.162096	-0.137626	-0.257722	-0.356223	-0.619128	0.951595	0.455651	0.0720662	0.0190102	1.46602e-06
CXCL11	2.60392	2.99186	4.77733	1.9465	5.23036	0.475059	0.0244267	1.09636e-05	NA	1.4928e-06
CMAHP	1.54279	0.857341	2.40404	1.0275	2.75423	0.270554	0.32247	2.98908e-05	0.218729	1.4928e-06
PYGB	0.00521018	-0.153269	-0.32094	-0.501299	-0.562228	0.998082	0.344814	0.0100347	6.38652e-05	1.4928e-06
KANK2	-0.206905	-0.291847	-0.868539	-0.362094	-0.755551	0.942907	0.14618	1.14935e-08	0.0690608	1.50944e-06
KANK4	0.551019	1.39692	1.52	0.93265	1.29755	0.630521	3.58571e-07	4.66171e-09	0.00277644	1.56807e-06
SDCCAG3	-0.201047	-0.205624	-0.262841	-0.477234	-0.530037	0.724022	0.145502	0.0290259	4.64714e-05	1.58041e-06
ARHGAP9	2.54859	-0.180355	2.34214	0.329911	3.02025	0.00134376	0.904256	0.000289272	0.80824	1.59023e-06
TMEM35	-0.321092	-1.01835	-2.27208	-0.361441	-1.23007	0.942907	0.000220146	1.01715e-17	0.291439	1.61989e-06
FLNC	-0.287498	-0.895345	-1.49213	-0.854246	-1.00444	0.940758	5.55798e-05	4.47667e-14	0.000183898	1.66785e-06
DYNLL2	-0.0170948	-0.0808888	-0.33754	-0.268483	-0.433282	0.998082	0.556332	0.000239555	0.0121142	1.79766e-06
SQRDL	-0.00355274	0.648715	0.93066	0.500061	0.687962	0.998082	1.8657e-05	8.14768e-12	0.00248321	1.90446e-06
PLCB4	0.441311	0.565016	0.543808	0.707995	0.86509	0.373278	0.00651652	0.00474698	0.000389123	1.93661e-06
DENND4A	0.0437796	0.29058	0.656384	0.278905	0.612702	0.998082	0.067149	1.54103e-07	0.0934664	1.96265e-06
ARL6IP5	0.0852446	0.257416	0.305617	0.430147	0.464684	0.998082	0.0254642	0.00287545	4.15722e-05	1.98605e-06
MXI1	0.188451	0.0637564	0.185159	0.575449	0.926238	0.998082	0.855772	0.472852	0.0135114	2.04981e-06
CLMN	0.0618897	0.940844	0.910807	0.665284	1.01661	0.998082	3.25622e-05	2.18929e-05	0.00851718	2.05334e-06
ACKR3	0.228926	0.706125	1.44511	0.679721	1.27939	0.998082	0.0268298	3.19505e-08	0.0440505	2.22719e-06
SLC27A4	-0.129429	-0.489313	-0.435771	-0.797777	-0.790428	0.998082	0.0101569	0.0142837	4.62904e-06	2.2404e-06
ATIC	-0.0314442	-0.27816	-0.260915	-0.16973	-0.720667	0.998082	0.154876	0.141715	0.474286	2.32937e-06
CYBB	1.42166	0.0308757	1.22362	0.0860532	1.93872	0.0183722	0.971992	0.00567953	0.926556	2.38401e-06
NINL	-0.36326	-0.215421	-0.771625	-0.378242	-0.694402	0.316368	0.281838	6.46199e-08	0.0349799	2.39132e-06
DTX3L	-0.0643412	0.277425	0.339588	0.0179425	0.409116	0.998082	0.00496795	0.000106226	0.925418	2.4563e-06
ILF3	-0.0840402	-0.294057	-0.257749	-0.378886	-0.453435	0.998082	0.00704816	0.0127753	0.000351161	2.53388e-06
SVIL	-0.011827	0.1786	0.420005	0.068331	0.6471	0.998082	0.353755	0.00364741	0.799514	2.57497e-06
IL33	0.647172	0.210833	2.28046	0.0909534	2.00485	0.906896	0.783285	2.94185e-08	0.925399	2.64541e-06
EGR3	0.29847	-1.07525	0.901615	-0.343107	1.41169	0.998082	0.00414294	0.00499507	0.483027	2.66138e-06
LYSMD4	-0.235179	-0.360614	-0.614315	-0.232161	-0.682407	0.836406	0.0360628	2.06151e-05	0.240267	2.97733e-06
TRIM40	0.442852	1.44221	2.33833	0.554732	2.88806	0.998082	0.0676462	0.000226751	0.622802	3.00499e-06
PPAP2B	0.398066	0.324117	1.01883	0.308838	0.71267	0.250662	0.0871499	9.19306e-13	0.122331	3.03971e-06
HLA-B	0.655913	0.463902	0.869134	0.0906713	0.910465	0.0224433	0.0476818	6.78823e-06	0.813391	3.07268e-06
GRAMD1A	0.131207	0.0982139	0.585539	0.0685123	0.694285	0.998082	0.689369	9.44767e-05	0.816634	3.09619e-06
VNN2	1.06188	0.818201	1.53514	0.663658	1.9108	0.272707	0.127916	0.000250482	0.259475	3.11175e-06
E2F4	-0.019549	-0.0457056	0.0483773	-0.486841	-0.388608	0.998082	0.74034	0.673627	3.89432e-09	3.23769e-06
ACVRL1	0.169188	0.651097	1.0933	0.440779	1.14262	0.998082	0.0251294	6.35413e-06	0.186243	3.29844e-06
ARFGAP3	0.092495	0.412492	0.616068	0.349711	0.662537	0.998082	0.0118874	1.31627e-05	0.0495119	3.31604e-06
INSIG2	0.200131	0.0222182	0.277667	0.746408	0.822068	0.984244	0.948291	0.186659	9.2609e-05	3.32067e-06
ETV3	0.0774894	0.201977	0.463983	0.251153	0.41573	0.998082	0.0705393	7.29127e-08	0.0188621	3.39171e-06
TMPRSS2	-0.120999	1.47399	1.53801	0.774335	1.09209	0.998082	1.04423e-10	3.331e-12	0.00450014	3.41611e-06
LRRK2	1.74384	-0.137755	0.768576	-0.149098	1.98092	0.000813638	0.867572	0.133833	0.874134	3.41963e-06
PTPRE	0.621132	0.596876	1.02694	0.460019	1.38236	0.606291	0.116604	0.000800826	0.282389	3.4748e-06
RP11-155G14.5	0.0555834	0.459311	1.27539	0.900762	1.5758	0.998082	0.373991	0.000250416	0.0345679	3.72175e-06
IFRD2	0.00289633	-0.223209	-0.0857848	-0.390758	-0.605747	0.998082	0.189103	0.631488	0.0108047	3.72175e-06
PTCH1	-0.240658	-0.167431	-0.908561	-0.36178	-0.837401	0.940758	0.534379	2.73384e-07	0.12428	3.77519e-06
DAB2IP	0.0787452	0.380764	0.476136	0.120359	0.517425	0.998082	0.00209773	1.84327e-05	0.493748	3.77519e-06
ETS2	0.0251068	0.247872	0.828527	0.0284094	0.656907	0.998082	0.182628	9.80222e-10	0.926556	3.86621e-06
OXTR	0.136275	0.876313	1.04424	1.02828	1.29064	0.998082	0.00680715	0.000226581	0.000909288	3.86817e-06
ALPK1	0.0712627	0.119018	0.535679	0.226854	0.702175	0.998082	0.629974	0.000617067	0.303505	4.2257e-06
CSRP2BP	-0.174321	-0.65726	-0.742995	-0.387008	-0.788113	0.993756	0.000396206	1.25809e-05	0.069621	4.27817e-06
HINT3	0.196299	0.293225	0.541457	0.334108	0.453164	0.64644	0.0101898	9.28625e-09	0.00290851	4.49223e-06
FNDC3B	0.107501	0.360818	0.818989	0.311719	0.730651	0.998082	0.0614152	1.06647e-07	0.136564	4.5529e-06
MFHAS1	0.221769	0.495589	0.705557	0.277165	0.648108	0.864736	0.00143711	2.60646e-07	0.135457	4.5529e-06
TGM2	0.164387	0.548426	0.873302	0.0409942	1.17634	0.998082	0.0822858	0.000913013	0.943403	4.65009e-06
TNKS1BP1	0.0345329	0.425406	0.567016	0.107488	0.568692	0.998082	0.00187477	3.32947e-06	0.609599	4.68458e-06
PCSK9	0.106631	1.18525	1.11477	0.635064	0.589682	0.998082	9.59741e-24	1.90208e-21	1.96947e-06	4.70799e-06
ACSL3	-0.0117376	0.582638	0.910872	0.408109	0.577156	0.998082	7.91968e-06	7.31217e-15	0.00541174	5.08354e-06
FMNL1	1.40024	0.127028	1.58588	-0.150305	1.86205	0.0183722	0.871624	0.000120492	0.865025	5.08354e-06
DGCR8	-0.29137	-0.307541	-0.30998	-0.453369	-0.55311	0.349879	0.0304231	0.0168987	0.000664731	5.11421e-06
PRRG4	0.0707872	0.747781	0.776867	0.702452	0.957815	0.998082	0.00136228	0.000268323	0.00357249	5.16374e-06
PNPLA8	0.0661185	0.545752	0.843548	0.207625	0.71306	0.998082	0.00157511	1.76478e-08	0.372805	5.22227e-06
DUOXA2	0.0671518	2.61985	2.96277	1.80918	2.95901	0.998082	0.000146072	3.53575e-06	0.0207913	5.43479e-06
CDC42SE2	0.112862	0.496063	0.742822	0.509071	0.544017	0.998082	9.07926e-05	4.39201e-11	7.26675e-05	5.5934e-06
TYSND1	-0.0983514	-0.548634	-0.673404	-0.466405	-0.625773	0.998082	0.000203174	4.94924e-07	0.00218333	5.67932e-06
SEMA4B	0.0340394	0.212907	0.613174	0.24186	0.995796	0.998082	0.510677	0.00843095	0.47892	5.69405e-06
DUSP16	0.120155	0.353536	0.633081	0.305127	0.587517	0.998082	0.020321	4.94924e-07	0.0611403	5.74901e-06
PDXK	0.212458	0.378867	0.659304	0.221061	0.656617	0.90782	0.025045	3.51385e-06	0.281353	5.79921e-06
HDGF	0.0524876	0.34866	0.5745	0.242253	0.344595	0.998082	8.88904e-06	2.31658e-16	0.00611279	6.01835e-06
SPTSSA	0.138359	0.590151	0.740958	0.467191	0.466957	0.940758	6.49282e-09	5.66639e-15	1.65739e-05	6.11611e-06
ERO1L	-0.0794932	0.849148	0.777082	0.71963	1.06622	0.998082	0.000920555	0.00135038	0.00940279	6.11611e-06
USO1	0.0166875	0.0909725	0.139734	0.223518	0.309684	0.998082	0.342617	0.0724507	0.0047109	6.74174e-06
NEURL3	0.83517	1.57296	2.68944	2.02833	2.563	0.937956	0.0197751	1.21564e-06	0.0016406	6.79218e-06
ITPR2	0.203206	0.130187	0.647831	0.253779	0.907036	0.998082	0.695715	0.0018958	0.4051	6.90923e-06
POLR3E	-0.209514	-0.125927	-0.167298	-0.226925	-0.51356	0.710833	0.437441	0.212607	0.1214	7.20711e-06
CSRP1	0.238727	0.112933	0.7855	-0.147346	0.60072	0.746415	0.582889	5.83361e-10	0.480397	7.38758e-06
CCRN4L	0.900993	0.626531	1.5281	0.457763	1.04415	0.00326064	0.0286322	1.1455e-12	0.146389	7.62026e-06
CP	0.0472738	0.884473	0.993293	0.977391	0.796993	0.998082	8.11348e-07	4.83574e-09	5.31874e-08	7.62026e-06
PIEZO1	0.0809422	0.493526	0.761467	0.213678	0.775682	0.998082	0.0128086	8.2757e-06	0.415141	7.88854e-06
CRIM1	0.314013	0.323734	0.842516	0.247148	0.86787	0.839569	0.205468	1.05292e-05	0.395645	7.90223e-06
VPS26B	-0.182154	-0.232271	-0.367259	-0.323835	-0.427295	0.666774	0.0396771	0.000120026	0.00234964	8.10491e-06
ELAC2	-0.153679	-0.262422	-0.266371	-0.399518	-0.646219	0.990828	0.151792	0.105148	0.0204432	8.13763e-06
PHLDA1	0.302886	-0.0647612	0.645799	0.0270994	0.676796	0.622464	0.802248	1.62222e-05	0.934936	8.19812e-06
EPHB3	-0.156884	-0.53792	-1.2205	-0.317622	-0.954672	0.998082	0.0305945	2.50772e-09	0.28685	8.37161e-06
TTC13	-0.140967	-0.160317	-0.24684	-0.20131	-0.704835	0.998082	0.482272	0.17759	0.383009	8.51005e-06
ODC1	0.0259022	-0.150222	-0.220661	-0.364559	-0.782975	0.998082	0.570672	0.305232	0.10665	8.52508e-06
TPI1	0.178976	0.310932	0.424518	0.442939	0.422349	0.685425	0.00302994	5.14123e-06	8.11569e-06	8.71034e-06
FMNL3	0.372073	-0.311628	0.603522	-0.294678	0.831866	0.6291	0.214918	0.0017525	0.266941	8.78994e-06
AHCYL2	-0.139652	1.22719	1.31112	0.956764	1.00992	0.998082	4.88449e-08	1.11596e-09	8.55138e-05	8.82144e-06
MYO1B	0.135907	0.395444	0.77189	0.322145	0.534919	0.983965	0.00301815	6.39217e-12	0.0267946	8.88942e-06
INHBA	0.985516	0.00130982	1.92412	-0.333077	1.71212	0.264288	0.998427	2.31756e-07	0.61658	8.94107e-06
TBL1XR1	0.0922356	0.409649	0.584787	0.341278	0.397716	0.993756	8.88904e-06	2.20641e-12	0.000494946	9.0687e-06
HRH1	0.914555	0.317453	1.56919	0.117458	1.71805	0.427897	0.618014	4.99361e-05	0.888838	9.09444e-06
NR4A1	0.166552	0.333536	1.36269	0.270063	1.24331	0.998082	0.4068	5.33647e-07	0.557969	9.51293e-06
PILRA	1.27781	0.0420586	1.27072	-0.073762	1.73685	0.0410598	0.962094	0.00195107	0.939471	9.59881e-06
MCTP1	0.834797	0.117926	2.1774	0.331031	2.00044	0.738259	0.892827	5.95734e-07	0.690453	9.60154e-06
TFE3	0.127572	0.0562221	0.429928	0.0330119	0.523478	0.990828	0.782532	0.000305863	0.894955	9.73604e-06
AGPAT3	-0.085809	0.333682	0.326453	0.162188	0.477471	0.998082	0.0060447	0.00371269	0.288147	9.76505e-06
BCS1L	-0.262769	-0.429566	-0.663138	-0.447587	-0.863645	0.940758	0.0684776	0.000800339	0.0628854	9.95265e-06
RASA3	0.507204	0.304225	0.780951	-0.000638499	0.904024	0.333669	0.295409	0.000144343	0.998934	1.00071e-05
TMC5	-0.0712303	1.44793	1.55414	0.66357	1.21354	0.998082	1.1148e-07	2.01823e-09	0.0544059	1.01301e-05
ETV6	0.109654	0.398638	0.841366	0.159951	0.526265	0.998082	0.00263993	1.39733e-14	0.364207	1.02875e-05
DAPP1	0.925776	1.62504	2.14112	0.79471	2.55283	0.887317	0.0191371	0.000274739	0.381472	1.0516e-05
PPP1R15B	0.0299069	0.240599	0.508937	0.149217	0.425484	0.998082	0.0350257	3.52744e-08	0.27039	1.06916e-05
PNMA2	0.200033	1.25335	1.60524	1.28017	1.50771	0.998082	0.00070084	1.48189e-06	0.00069732	1.06916e-05
ZNF767	-0.252799	-0.110102	-0.195946	-0.307241	-0.715698	0.848295	0.664183	0.311293	0.131504	1.09652e-05
MTA2	-0.0568666	-0.0730518	-0.0837799	-0.25572	-0.418493	0.998082	0.617218	0.497833	0.0238869	1.09652e-05
ATF3	0.378526	0.686708	1.4598	0.431337	1.31152	0.959913	0.0574654	3.91825e-07	0.318514	1.10968e-05
IL4I1	1.41348	2.66873	2.7917	2.1372	3.27461	0.785673	0.00137053	0.000203829	NA	1.14167e-05
PLS1	0.0740036	0.517204	0.413686	0.548882	0.621346	0.998082	0.00075062	0.0052716	0.000376043	1.15528e-05
SNPH	0.557357	2.54873	3.02953	2.07036	2.01677	0.973294	1.51914e-08	9.69035e-13	1.85538e-05	1.16621e-05
SPRY4	0.0206543	-0.157157	0.52416	-0.0768585	0.562766	0.998082	0.389226	3.83726e-05	0.743601	1.20446e-05
MALT1	0.0629362	0.392921	0.42528	0.441675	0.661522	0.998082	0.0257544	0.00767694	0.0128951	1.20446e-05
TOMM40	0.0690402	-0.0767775	0.0382413	-0.528282	-0.574674	0.998082	0.719143	0.843947	0.000171436	1.20446e-05
KLHDC4	-0.291992	-0.157219	-0.193521	-0.453137	-0.576266	0.433763	0.390066	0.201883	0.00146708	1.21318e-05
FAM178A	-0.385224	-0.0866529	-0.425347	-0.227439	-0.591614	0.11463	0.688698	0.00214868	0.208426	1.2367e-05
EIF2B3	0.0616875	-0.432203	-0.406419	-0.336375	-0.563742	0.998082	0.00236952	0.00187207	0.0252206	1.24348e-05
RUNX2	-0.186769	0.671578	0.902698	0.629836	0.932236	0.998082	0.00618367	1.65603e-05	0.0121585	1.26069e-05
PRMT2	-0.0111563	0.0815422	0.0392519	0.232076	0.30738	0.998082	0.423822	0.693999	0.00335202	1.26379e-05
TICAM1	-0.146898	0.148207	0.665999	0.176943	0.802541	0.998082	0.615203	0.000333513	0.560561	1.29746e-05
MTOR	0.0146596	-0.341222	-0.268878	-0.28187	-0.455391	0.998082	0.00303322	0.0155563	0.0236199	1.30546e-05
SLFN5	0.237719	1.00431	1.20168	0.736241	1.1981	0.998082	0.000732597	8.59737e-06	0.0266662	1.30816e-05
STEAP3	-0.126524	-0.590696	-0.527962	-0.550804	-0.659918	0.998082	0.000246211	0.000520823	0.000890396	1.30816e-05
DPH1	-0.248304	-0.415863	-0.289402	-0.369817	-0.505978	0.511791	0.00104048	0.0180597	0.00436295	1.32352e-05
LMAN1	0.0674474	0.274067	0.371143	0.42767	0.431583	0.998082	0.0155058	0.000184012	4.97572e-05	1.32986e-05
RIT1	0.0517072	0.192471	0.477832	0.499139	0.614956	0.998082	0.323575	0.000913013	0.00157009	1.34716e-05
IRF2	-0.0061923	0.210262	0.457949	0.0102788	0.502947	0.998082	0.164543	7.09673e-05	0.970574	1.37531e-05
TNPO2	-0.0220343	0.0791708	0.0722447	-0.430474	-0.459123	0.998082	0.627277	0.613018	0.000136348	1.40856e-05
TMEM2	0.116701	0.272458	0.501075	0.239507	0.401442	0.957107	0.00910562	1.27425e-08	0.033352	1.44023e-05
ARMCX3	0.0274822	0.213989	0.326495	0.203987	0.381707	0.998082	0.0405053	0.000217875	0.0632846	1.4821e-05
PARP14	0.0340455	0.48296	0.53286	0.0431182	0.599013	0.998082	0.00144591	0.000111721	0.878589	1.51932e-05
NOL6	0.0663349	-0.143998	-0.0980112	-0.587815	-0.679591	0.998082	0.530434	0.646428	0.000589703	1.51932e-05
TNIK	-0.178033	0.0954173	-0.0580833	0.378552	0.589216	0.946739	0.661975	0.770706	0.0194206	1.52171e-05
TRAF1	0.324157	-0.218709	1.26954	0.0532998	1.23973	0.984818	0.646255	6.25203e-06	0.932796	1.53829e-05
FAM134B	0.328669	1.41202	1.33852	1.25053	1.07978	0.959913	5.6789e-09	1.31379e-08	6.94314e-07	1.55292e-05
RAB20	0.358166	0.293475	0.361973	0.479046	0.917042	0.8153	0.325842	0.146747	0.0746185	1.5661e-05
NCF1	2.38135	0.333097	1.72847	-1.05818	2.96888	0.0151012	0.800916	0.0223916	0.383009	1.62977e-05
TBC1D10A	-0.048018	0.488256	0.777284	0.245458	0.682959	0.998082	0.00662309	3.04731e-07	0.270266	1.66486e-05
TMEM104	-0.103012	0.129057	-0.0760831	-0.491165	-0.55997	0.998082	0.480845	0.664178	0.000454507	1.68854e-05
ACBD3	0.06927	0.440642	0.571264	0.393575	0.546067	0.998082	0.00144859	3.78819e-06	0.00752109	1.69767e-05
IFITM3	0.0896795	0.543937	0.815519	0.211649	0.521328	0.998082	1.32459e-05	3.9194e-13	0.195439	1.83682e-05
FBXO34	0.183572	0.421675	0.497165	0.419824	0.585473	0.940758	0.00590172	0.000284642	0.00807993	1.86394e-05
DNAH5	0.203357	2.20232	2.58925	0.847607	1.38285	0.998082	3.51371e-13	3.82088e-19	0.0305702	1.88649e-05
POF1B	-0.119199	0.332	0.286103	0.58818	0.528918	0.998082	0.0193443	0.0339667	4.11425e-06	1.90868e-05
EGLN3	-0.00665395	0.613938	0.719037	0.512997	0.806043	0.998082	0.00302009	0.000127633	0.0226976	1.90985e-05
PDE8A	-0.227078	0.381533	0.456409	0.457312	0.605276	0.848295	0.0188393	0.00160856	0.0047109	1.92084e-05
PLCE1	-0.236505	-0.00222933	0.0203058	0.336288	0.387334	0.259031	0.990406	0.886864	0.000664731	1.93051e-05
SEC24A	-0.0969711	0.29485	0.473455	0.428481	0.611597	0.998082	0.092955	0.00116605	0.0103951	1.96403e-05
SOX8	0.221378	-0.1123	-0.812975	-0.410473	-0.86498	0.978656	0.726178	4.64037e-05	0.0962698	2.08737e-05
STK17B	0.230642	0.620144	0.556004	0.736681	0.753721	0.951595	0.00166445	0.00241714	9.4749e-05	2.08969e-05
LBH	-0.0865935	-0.107491	-0.833345	-0.305767	-0.810896	0.998082	0.727449	7.68089e-06	0.233053	2.09015e-05
TMEM184B	0.0792422	0.301826	0.476233	0.0172275	0.408924	0.998082	0.00486076	2.22004e-07	0.934048	2.09751e-05
AHCYL1	-0.0172512	0.167261	0.289992	0.166301	0.290192	0.998082	0.0376379	1.44235e-05	0.0469055	2.16681e-05
JAK1	0.0660188	0.52043	0.804256	0.264621	0.701067	0.998082	0.00441023	4.14531e-07	0.244348	2.20133e-05
CARHSP1	0.160896	0.308054	0.472032	0.358593	0.448932	0.887317	0.0109398	4.72228e-06	0.00241679	2.20133e-05
FMNL2	0.0654694	-0.273795	-0.0108523	0.539791	0.37745	0.998082	0.00679592	0.943584	3.66556e-10	2.2116e-05
SCN2B	-0.243273	-1.24892	-3.15003	-0.50859	-1.96783	0.998082	0.0138946	1.38109e-10	0.428155	2.2801e-05
AK4	0.00578116	0.358979	0.245208	0.691769	0.744539	0.998082	0.0948752	0.242646	0.000268126	2.28274e-05
UFM1	0.0279085	0.314225	0.402761	0.317628	0.399979	0.998082	0.00240029	1.27676e-05	0.00277644	2.29214e-05
SWAP70	0.0725557	0.680952	0.663547	0.385852	0.578578	0.998082	6.61764e-07	3.91392e-07	0.016546	2.29342e-05
FAM203A	-0.0215404	-0.198303	-0.212313	-0.362692	-0.691832	0.998082	0.372955	0.269814	0.0687798	2.31596e-05
CPEB2	0.0227849	0.389844	0.716331	0.181882	0.873392	0.998082	0.13466	0.000563717	0.596972	2.33522e-05
HMGN2P46	0.00584208	1.47084	1.85089	1.43165	1.98877	0.998329	0.00573999	8.08242e-05	0.00948863	2.39882e-05
LIMS1	0.0820371	0.304926	0.505878	0.357847	0.515674	0.998082	0.0320692	2.4559e-05	0.0121142	2.41748e-05
PDGFC	0.0650203	-0.149819	0.506703	-0.0688608	0.590637	0.998082	0.461974	0.000299687	0.798821	2.43085e-05
RBMS2	0.0818659	0.196949	0.0749161	0.360691	0.665979	0.998082	0.37219	0.741142	0.0668383	2.51176e-05
ELF3	-0.0594203	0.174571	0.561898	0.267558	0.717059	0.998082	0.476187	0.00115169	0.2554	2.53476e-05
PIM1	0.264765	-0.148658	0.741999	0.191727	0.959567	0.980107	0.689369	0.00141926	0.618565	2.53476e-05
IDI1	0.138882	1.2582	1.22376	0.592374	0.495023	0.971808	4.10889e-33	7.35898e-32	6.94314e-07	2.5596e-05
LCP2	2.01619	0.84533	3.2825	1.29984	3.60248	0.433763	0.531225	0.000127072	0.302774	2.62365e-05
NFIL3	0.0301287	0.455775	0.882362	0.436786	0.81993	0.998082	0.048947	3.32173e-06	0.0753354	2.82064e-05
RGAG4	-0.243582	-0.637809	-1.11044	-0.486293	-0.813417	0.947956	0.00267198	2.29105e-09	0.0335162	2.84238e-05
LRRC14	-0.00277622	-0.40638	-0.441111	-0.50393	-0.500362	0.998082	0.00156824	0.000173899	5.27733e-05	2.84497e-05
EIF4G1	-0.0598574	-0.242776	-0.182062	-0.449222	-0.442506	0.998082	0.0517271	0.131516	6.0609e-05	2.88033e-05
COPB1	0.09106	0.110954	0.235396	0.282607	0.338303	0.981472	0.312642	0.00502207	0.00166352	2.89792e-05
PPP1R15A	0.215146	-0.191372	0.625095	0.00465664	0.742482	0.966163	0.456049	0.000446521	0.99286	2.90428e-05
HELB	-0.0197404	-0.0928581	0.257616	0.0659922	0.810315	0.998082	0.786919	0.277566	0.868399	2.91837e-05
S100A3	0.908364	2.02008	2.54852	1.56423	1.97138	0.74041	4.15023e-05	3.40248e-09	0.00363632	3.04702e-05
TTC39B	0.124012	0.879864	1.05897	0.605455	0.830964	0.998082	1.78546e-05	1.9132e-08	0.00881794	3.1925e-05
FNBP1	-0.0718404	0.747846	0.90099	0.405697	0.720019	0.998082	2.81305e-05	4.06385e-08	0.058557	3.21505e-05
DNAJC11	-0.226686	-0.315672	-0.290517	-0.430209	-0.444869	0.528335	0.00843648	0.00914772	0.000146573	3.23484e-05
PDGFRA	-0.296003	-0.390303	-1.12617	-0.182891	-0.755871	0.825641	0.0729724	2.96605e-11	0.521567	3.23866e-05
UBE2D3	0.0770044	0.189371	0.32616	0.184529	0.275144	0.975012	0.0112589	2.51546e-07	0.0179593	3.24793e-05
DDB1	0.0108565	-0.118624	-0.051241	-0.134053	-0.28847	0.998082	0.181937	0.578661	0.132947	3.26045e-05
GPI	-0.00747119	0.350738	0.337747	0.399778	0.591372	0.998082	0.0340595	0.0278575	0.0175761	3.35217e-05
SLC37A1	-0.203431	0.951116	0.981318	0.503593	0.753812	0.984244	1.0603e-07	1.06486e-08	0.0191904	3.39138e-05
MTHFD2	0.261716	0.947752	1.42048	0.540121	1.02896	0.993256	0.000308893	1.06034e-09	0.0845031	3.44691e-05
IL32	0.0645595	1.4687	1.87121	1.11258	1.66345	0.998082	0.000622722	1.35187e-06	0.0192563	3.44971e-05
TMEM37	0.17952	0.388039	0.832064	0.698516	0.89812	0.998082	0.157804	0.000104902	0.00471773	3.44971e-05
FEM1C	0.153304	0.311755	0.466304	0.285754	0.556423	0.981472	0.0510026	0.000542172	0.0926546	3.45556e-05
TMEM30A	0.20387	0.463193	0.63931	0.459191	0.528503	0.839569	0.000695297	1.50132e-07	0.00109439	3.46379e-05
PPM1G	0.0353608	-0.00627192	0.000236722	-0.272672	-0.378445	0.998082	0.971827	0.999018	0.00957058	3.46379e-05
PIK3R5	2.12369	1.03249	2.8918	0.62267	3.16706	0.156267	0.36787	0.000154491	0.652364	3.47283e-05
ALMS1	-0.118569	-0.534118	-0.72909	-0.583814	-1.31814	0.998082	0.188869	0.0333099	0.162117	3.47283e-05
BCL6	0.169134	-0.122851	0.576082	-0.0102112	0.867477	0.998082	0.721795	0.00879189	0.98593	3.51267e-05
EGLN1	0.153267	0.0661859	0.113868	0.353352	0.528367	0.966526	0.75514	0.493416	0.0192872	3.5343e-05
IPO4	0.0129386	-0.25357	-0.135567	-0.50623	-0.579882	0.998082	0.148705	0.445673	0.000949386	3.53965e-05
SH2B3	0.39085	0.682655	1.17983	0.109495	0.719616	0.463344	0.000219734	8.17035e-14	0.727093	3.59487e-05
STAT5A	0.702323	0.587871	1.42742	0.309556	1.44149	0.622464	0.203477	2.78761e-05	0.600048	3.63952e-05
USP9X	0.0219527	0.176151	0.206225	0.0973785	0.424723	0.998082	0.182166	0.072243	0.557348	3.64837e-05
CYR61	0.679036	-0.690166	0.952963	-0.378	1.07255	0.229478	0.025081	0.000227307	0.312909	3.65342e-05
CYB5R4	0.17369	0.607422	0.749345	0.437758	0.615576	0.976477	0.000108353	1.18154e-07	0.0109941	3.69505e-05
FAM219A	0.0668239	0.21026	0.659356	0.277532	0.702409	0.998082	0.381694	8.83608e-05	0.23287	3.69505e-05
INSIG1	0.27906	1.56947	1.5529	0.598588	0.63612	0.729259	6.68704e-30	8.27549e-30	0.000335022	3.94031e-05
RCBTB1	0.0501744	-0.326005	-0.337267	-0.210036	-0.486517	0.998082	0.014882	0.00544081	0.164142	3.96289e-05
TRIM8	0.236275	0.159426	0.526941	0.0364661	0.469735	0.590425	0.307422	1.74976e-06	0.874719	4.00228e-05
C5orf15	0.105722	0.224152	0.24134	0.3665	0.315601	0.938711	0.00987617	0.0021301	2.83186e-06	4.13408e-05
DNAJB9	0.214139	0.727582	0.992496	0.328546	0.878144	0.997756	0.00171402	1.49382e-06	0.269141	4.15282e-05
SLC2A1	0.195135	0.0742697	0.28097	0.302957	0.988731	0.998082	0.860233	0.344758	0.395207	4.18131e-05
EBNA1BP2	0.151582	-0.0253234	0.0792657	-0.239382	-0.482541	0.940758	0.904286	0.612178	0.104517	4.2218e-05
MBNL2	0.0723353	-0.119807	-0.0164136	0.382301	0.66466	0.998082	0.636175	0.954025	0.0558568	4.22209e-05
CCL28	0.188998	1.78486	1.22117	1.07105	1.98564	0.998082	0.000723869	0.0204436	0.0850527	4.24145e-05
C19orf59	4.82644	-0.55505	5.60631	1.57951	6.14698	0.0344939	0.868716	0.000173055	NA	4.24622e-05
NCF2	2.33065	0.509533	1.73756	-0.183576	2.06401	3.58569e-05	0.502579	0.000649836	0.863587	4.49101e-05
HSPD1P6	0.833161	0.441639	2.6714	0.2648	3.06416	0.993504	0.750297	0.000390676	NA	4.50021e-05
CAD	0.0202285	-0.593278	-0.700959	-0.489861	-0.785448	0.998082	0.00528615	0.000249146	0.0347637	4.67381e-05
ATP7A	-0.0331356	0.062713	-0.0217961	0.496936	0.584887	0.998082	0.798184	0.927192	0.00181852	4.72145e-05
GNE	0.297479	0.711561	0.899555	0.571126	0.805843	0.888108	0.000854267	2.40491e-06	0.0134561	4.78569e-05
SLC5A6	-0.0202045	-0.307391	-0.227126	-0.457475	-0.536433	0.998082	0.0464639	0.126861	0.00160805	4.87672e-05
HIRA	0.0280386	-0.120822	-0.12299	-0.489118	-0.527256	0.998082	0.520942	0.454365	0.000466272	5.0914e-05
PTPN1	0.0438179	0.257816	0.737543	0.0103655	0.380221	0.998082	0.0164284	1.08249e-18	0.960094	5.22136e-05
DMBT1	0.828492	1.62155	2.19318	1.02659	2.13587	0.84833	0.00526223	2.0082e-05	0.130967	5.25035e-05
NFATC2	0.0343493	0.376807	0.571742	0.484345	0.703127	0.998082	0.0752592	0.0011639	0.0178605	5.42888e-05
RAPH1	-0.0247605	0.638626	0.618784	0.42826	0.766781	0.998082	0.00198512	0.00130199	0.0703495	5.57352e-05
NUP188	-0.123403	-0.313289	-0.328756	-0.569292	-0.563607	0.998082	0.0580644	0.0278575	0.000116007	5.62054e-05
STT3A	0.0394609	0.201818	0.298263	0.304969	0.297977	0.998082	0.0157452	3.63569e-05	9.11234e-05	5.66061e-05
GPX2	-0.0135692	0.560436	0.833323	0.602239	0.80753	0.998082	0.0127934	1.94622e-05	0.00924993	5.66519e-05
C6orf222	0.144612	2.11548	2.84197	1.51664	2.46518	0.998082	0.00132714	1.38217e-06	0.0420601	5.93899e-05
ID1	0.263439	0.716185	0.984476	0.440553	1.18541	0.998082	0.0358862	0.000895987	0.283657	5.94564e-05
MAMLD1	0.569292	-0.0922321	1.67322	-0.140945	1.53155	0.906896	0.901039	4.87216e-06	0.864027	5.95356e-05
STARD7	-0.036959	0.117929	-0.0037036	-0.133974	-0.313877	0.998082	0.245915	0.977393	0.1911	5.98322e-05
FUT11	0.0346402	0.144894	0.0672583	0.217133	0.526319	0.998082	0.437415	0.71765	0.21877	6.08433e-05
EPPK1	-21.1375	21.9227	19.9173	13.9089	20.3738	0.000708467	2.33421e-05	6.45145e-05	0.0245491	6.18649e-05
GOLT1B	0.0832443	0.308316	0.523233	0.24008	0.46307	0.998082	0.0195993	2.40592e-06	0.0991881	6.37824e-05
SRM	-0.00519019	-0.312299	-0.102737	-0.694384	-0.662707	0.998082	0.125736	0.645729	6.39058e-05	6.57951e-05
STX11	2.4221	0.579428	2.83122	1.00022	3.06532	0.0498501	0.702498	0.00021027	NA	6.58807e-05
IPMK	0.0905633	0.405852	0.460278	0.460289	0.626421	0.998082	0.024147	0.00433512	0.0111164	6.66821e-05
EFNB3	-0.161242	-0.511211	-0.916979	-0.254953	-0.689147	0.998082	0.00759813	2.22412e-08	0.275322	6.79326e-05
HSPA4	0.147163	-0.110263	-0.0769569	-0.27016	-0.467312	0.951122	0.514246	0.625796	0.0592967	6.82438e-05
PPP4R2	-0.0316681	0.641672	0.895292	0.645665	0.471547	0.998082	2.34728e-08	4.45808e-17	3.01539e-08	6.88301e-05
ARHGAP26	-0.176883	0.873124	0.857831	0.49529	1.12444	0.998082	0.00481781	0.00289769	0.183651	6.92662e-05
PRELID2	0.194961	0.654131	0.603376	0.656448	0.736435	0.993504	0.000994103	0.00123465	0.00113437	6.97611e-05
ACTR3	0.0690896	0.368356	0.446908	0.193011	0.352264	0.998082	5.39488e-05	9.24224e-08	0.0801966	7.07911e-05
VPS39	-0.0239462	-0.207311	-0.335333	-0.245005	-0.353189	0.998082	0.0467054	0.000122741	0.0168092	7.07911e-05
ALDOA	-0.000771488	0.231838	0.376277	0.205259	0.436472	0.999104	0.0772036	0.000593561	0.148798	7.20934e-05
CD274	1.40411	1.29974	3.18235	1.16747	3.58403	0.885205	0.325988	0.000405731	NA	7.24121e-05
ADAT2	-0.358324	-0.763857	-0.767683	-0.652398	-0.922046	0.848295	0.00217766	0.000886323	0.0139587	7.24121e-05
CTD-3088G3.8	0.67861	-0.168034	1.10615	-0.705613	1.73253	0.906896	0.842886	0.0212072	0.320844	7.37124e-05
CORO1C	-0.0491863	0.347135	0.39352	0.351986	0.340545	0.998082	9.65261e-05	1.67489e-06	9.47318e-05	7.39685e-05
GOLPH3L	0.0285324	0.147393	0.158419	0.407269	0.535596	0.998082	0.443854	0.339938	0.00849882	7.43419e-05
ARL5B	0.0525218	0.34146	0.465735	0.320393	0.399599	0.998082	0.00168534	1.40947e-06	0.00498294	7.58519e-05
KCTD11	0.331462	-0.0126059	0.326133	0.21013	0.800787	0.81731	0.974798	0.162216	0.50331	7.58519e-05
SKIL	0.129321	0.067193	0.333719	0.0630904	0.627508	0.998082	0.801138	0.0548148	0.838515	7.68616e-05
SPRR2A	3.06934	7.06247	7.18143	5.75476	5.83954	0.692594	1.01435e-06	1.95125e-07	NA	7.75104e-05
IRF1	0.0919746	0.194369	0.459926	-0.0345758	0.93734	0.998082	0.591596	0.0825008	0.945868	7.85175e-05
BMPR2	0.00175187	0.272708	0.55277	0.148452	0.495139	0.998082	0.0676615	4.52762e-06	0.426857	7.85181e-05
LAMC2	0.0849287	1.17787	1.31259	1.034	1.12409	0.998082	5.57584e-05	1.47635e-06	0.000840111	7.91602e-05
LONRF1	0.312231	0.63095	0.880302	0.363019	0.475936	0.232726	7.59071e-08	2.23799e-16	0.0082801	8.09606e-05
GYS1	-0.000533895	0.0871623	0.292905	0.0848429	0.469619	0.999289	0.635922	0.0204436	0.679262	8.09606e-05
NPC1	0.096487	0.407547	0.529174	0.207063	0.458063	0.998082	0.00104377	1.85767e-06	0.173262	8.34636e-05
TELO2	-0.200972	-0.429142	-0.452132	-0.348401	-0.57152	0.916616	0.00757448	0.00198789	0.0462636	8.35289e-05
XXYLT1	0.0511995	-0.207023	-0.30338	-0.373861	-0.581547	0.998082	0.288092	0.057107	0.0306338	8.35473e-05
WWC3	0.226019	0.207011	0.68034	0.0997039	0.65778	0.940758	0.372226	2.88441e-05	0.740432	8.41925e-05
ZFP36	0.0073201	0.108703	0.897205	0.151884	0.954101	0.998082	0.789171	0.000172445	0.723122	8.47663e-05
PSME3	-0.0371539	-0.0163568	-0.0140257	-0.401304	-0.409562	0.998082	0.933556	0.934082	0.000280398	8.4929e-05
B4GALT5	0.132335	0.289982	0.456692	0.213303	0.422067	0.959913	0.0165976	1.06404e-05	0.118233	8.54414e-05
KDM4C	0.0540958	-0.0221089	-0.123512	0.409321	0.418378	0.998082	0.912111	0.350748	0.000280398	8.54414e-05
PALLD	0.32648	-0.150052	0.557099	-0.307806	0.625795	0.589565	0.518921	0.00041787	0.134302	8.60011e-05
LIG1	-0.0619399	-0.176054	-0.43106	-0.464479	-0.755523	0.998082	0.527526	0.0363285	0.0450433	8.69381e-05
VARS	-0.0329311	-0.258732	-0.120574	-0.403755	-0.505478	0.998082	0.0959806	0.459605	0.00558978	8.74836e-05
SMS	0.0724665	0.274878	0.506865	0.372482	0.368273	0.998082	0.00844072	7.40525e-09	0.000171382	8.83235e-05
LRRC16A	0.0115062	0.393471	0.391526	0.59943	0.38754	0.998082	0.000136118	4.75505e-05	1.49474e-10	8.8338e-05
BAG1	0.0942996	0.079082	0.0602125	-0.234411	-0.474354	0.998082	0.673913	0.717068	0.122146	8.93464e-05
SESTD1	-0.0851196	0.810529	1.24494	0.601921	0.938433	0.998082	0.0016122	3.17434e-08	0.0367021	9.05366e-05
TNFRSF1A	0.141913	0.207385	0.57033	0.117503	0.512579	0.984818	0.222265	6.26555e-06	0.580027	9.23396e-05
BOP1	-0.0565104	-0.277219	-0.261077	-0.536238	-0.517535	0.998082	0.0772036	0.0702559	0.000101152	9.23396e-05
CD40	1.47717	1.6588	2.26432	1.81476	2.93344	0.666774	0.0772036	0.00350057	0.0529265	9.24509e-05
SEC24D	0.0783903	-0.0266191	0.114841	0.250671	0.551542	0.998082	0.91826	0.532268	0.175186	9.24509e-05
B3GNT1	0.0102564	-0.23736	-0.416787	-0.0187625	-0.40181	0.998082	0.0482045	2.92519e-05	0.929208	9.37253e-05
LIF	-0.0515531	0.345658	1.47774	0.486639	1.06601	0.998082	0.352219	6.97137e-09	0.174047	9.58313e-05
FAM115C	0.0450948	-0.167389	0.569045	0.156868	1.01853	0.998082	0.707931	0.0486518	0.742599	9.7876e-05
SOX9	0.05796	-0.152661	0.0175592	0.381014	0.365065	0.998082	0.20959	0.906081	0.000108436	9.95423e-05
CYLD	0.321065	0.230189	0.718428	0.136424	0.631597	0.62239	0.293275	3.63161e-06	0.613089	9.96844e-05
SDCBP	0.148014	0.566995	0.858447	0.413845	0.661911	0.998082	0.00189052	8.45066e-08	0.0444442	9.99933e-05
NBR1	0.0625289	0.0221238	0.0592281	0.326898	0.463929	0.998082	0.919808	0.72387	0.0191904	0.000101926
LPIN2	-0.00165085	0.147064	0.186597	0.148408	0.397201	0.998082	0.283151	0.104556	0.296656	0.000102532
PACSIN2	0.0503257	0.172624	0.145449	0.159741	0.332592	0.998082	0.0988971	0.135094	0.146051	0.000103711
TRIM16	-0.021047	0.111611	0.377355	0.299731	0.694283	0.998082	0.697462	0.0536988	0.208944	0.000106735
RAB32	0.345617	0.542119	0.618496	0.35602	0.537458	0.278331	0.000200964	2.78291e-06	0.0299268	0.000108854
RAB6B	0.0463877	0.670068	0.532285	0.48375	1.04336	0.998082	0.0308275	0.0759082	0.169658	0.000109003
UAP1	0.203184	0.510105	0.629746	0.341391	0.467072	0.788064	3.83598e-05	2.17583e-08	0.0144415	0.000111159
SH3GLB1	0.050798	0.345427	0.520896	0.180044	0.502604	0.998082	0.0185093	3.61704e-05	0.327371	0.000111159
ING5	-0.399923	-0.410663	-0.502632	-0.414842	-0.646224	0.312646	0.0306191	0.00287387	0.0349898	0.000113131
SLFN11	0.112331	1.4805	1.68574	1.19259	1.45098	0.998082	0.00013795	2.67118e-06	0.0049026	0.000113396
ATP13A1	-0.10638	-0.229099	-0.268857	-0.519675	-0.463943	0.998082	0.118546	0.0359473	2.90394e-05	0.000113396
RBM7	-0.0206925	0.338982	0.466521	0.230644	0.457675	0.998082	0.0108669	5.23688e-05	0.12516	0.000113961
CCAR2	0.110762	-0.0820824	-0.0684697	-0.31315	-0.366443	0.970735	0.556453	0.583738	0.00285979	0.000113961
RAB6A	0.0595272	0.271881	0.395674	0.300347	0.418116	0.998082	0.0281739	0.000203877	0.0173715	0.000114198
SLC41A2	0.0422576	0.843648	0.779155	0.565816	0.749188	0.998082	1.96634e-05	3.60992e-05	0.0112559	0.0001179
SLC38A2	0.0466707	0.232074	0.330184	0.264707	0.342152	0.998082	0.0209226	0.000152356	0.00930278	0.000121387
TAPBP	-0.0942522	0.381692	0.550756	0.0787705	0.630214	0.998082	0.0454097	0.000733177	0.800252	0.000122187
TSLP	1.00837	0.867156	3.02418	0.859251	2.46925	0.885205	0.379869	5.97689e-07	0.403975	0.000123193
FLOT1	0.24225	0.182239	0.380151	0.382038	0.485691	0.649903	0.275925	0.00307746	0.00808582	0.000123277
ATAD3A	-0.141227	-0.154711	-0.341424	-0.771687	-0.64975	0.998082	0.522076	0.0619103	6.88556e-06	0.000123277
SAA1	-0.15222	5.7803	6.09629	3.97905	5.23118	0.998082	2.61913e-05	2.15997e-06	NA	0.000125339
MCRS1	0.0570848	-0.0419054	-0.0124263	-0.27785	-0.382106	0.998082	0.799258	0.938787	0.0140148	0.000125674
GPR126	-0.0426209	0.109212	0.249293	0.679229	0.714136	0.998082	0.714161	0.256818	0.000721112	0.000125738
TRIM28	-0.0469372	-0.319844	-0.159557	-0.221125	-0.360172	0.998082	0.00143711	0.132097	0.0530777	0.000131336
YLPM1	-0.0862811	-0.491802	-0.435896	-0.347759	-0.398123	0.998082	2.05163e-06	1.34844e-05	0.00241536	0.000132679
CMTR1	-0.102928	-0.356494	-0.394413	-0.275931	-0.40678	0.998082	0.00195097	0.000164116	0.0264414	0.000135352
METTL12	-0.0462571	-0.521323	-0.451842	-0.563202	-0.762107	0.998082	0.0215948	0.0301609	0.00943608	0.000136762
CCNG2	-0.0117915	0.299897	0.429062	0.31068	0.667263	0.998082	0.173624	0.019855	0.173154	0.000137393
DPH7	-0.231816	-0.30255	-0.326614	-0.337983	-0.581977	0.848295	0.0961446	0.0426834	0.0616005	0.000137393
NOTUM	1.13073	-0.098126	1.47069	0.783633	2.48315	0.839569	0.946942	0.0404068	NA	0.00014013
GPAM	-0.0255472	-0.131217	-0.317021	-0.227623	-0.590074	0.998082	0.560496	0.0562191	0.270253	0.000143162
SQLE	0.0556986	1.15281	1.10895	0.6553	0.444376	0.998082	5.3025e-29	2.46731e-27	7.71404e-09	0.00014561
CHST1	0.556945	0.102108	0.694921	-0.252466	1.12896	0.696454	0.852498	0.0304452	0.628847	0.000147054
TNS3	-0.0428943	-0.0079029	0.270448	-0.200432	0.425725	0.998082	0.971376	0.0223791	0.170908	0.000147494
C1RL	-0.138475	0.244879	0.466035	0.220358	0.541445	0.998082	0.174549	0.00105588	0.25578	0.000153224
CDK13	-0.134488	-0.257147	-0.239682	-0.208564	-0.425787	0.966163	0.0488092	0.0472775	0.143706	0.000153254
RND1	0.492841	1.48545	2.68743	0.685121	2.46631	0.998082	0.0502946	1.85913e-05	0.491718	0.000157772
IPO13	-0.0143838	-0.355366	-0.512661	-0.533442	-0.645133	0.998082	0.0810982	0.00285912	0.00517224	0.00015787
STC2	0.168387	0.767928	1.08249	1.00282	1.77468	0.998082	0.198969	0.030178	0.0858279	0.00015787
HIP1	0.384928	-0.194534	0.217349	-0.0408543	0.637365	0.399758	0.41218	0.281906	0.908425	0.00015787
CYBA	0.0253015	0.685138	0.596684	0.296434	0.466994	0.998082	6.58591e-09	2.9661e-07	0.0468957	0.000159596
LZTFL1	0.102047	0.426658	0.376291	0.613227	0.573679	0.998082	0.0118414	0.018298	9.86978e-05	0.000159944
CLN6	-0.105533	-0.128851	-0.183613	-0.349512	-0.557313	0.998082	0.54578	0.291321	0.0468957	0.000160557
TNFSF15	0.259576	-0.380914	1.18416	0.0103085	1.15682	0.998082	0.372086	6.86482e-05	0.991496	0.000160667
TUB	-0.181067	-0.474543	-1.28957	-0.29927	-0.960365	0.998082	0.122961	8.62178e-08	0.41142	0.000161956
ANXA4	0.084752	0.551202	0.575705	0.917043	0.841161	0.998082	0.0294642	0.0130197	8.37737e-05	0.000162136
GFPT2	1.1221	0.733403	2.03821	0.079231	1.71749	0.277183	0.216449	2.48512e-06	0.937557	0.000162601
SLC12A2	-0.0239208	1.20306	1.27097	1.03181	0.922525	0.998082	4.84685e-07	2.56688e-08	4.9988e-05	0.000162805
EIF1	0.173596	0.216181	0.418858	0.234426	0.314363	0.54802	0.0215176	8.1568e-08	0.0147809	0.000164496
SLITRK5	-0.457446	-0.787518	-1.78141	-0.487964	-1.35541	0.940758	0.0575498	2.18175e-07	0.31888	0.000164496
ADAT1	-0.161625	-0.331355	-0.311595	-0.498396	-0.565408	0.984244	0.0587765	0.0518998	0.00209557	0.000169078
FFAR2	0.630734	0.646696	1.51364	-0.100301	2.42408	0.998082	0.514431	0.028112	0.946116	0.000170645
ALOX5	-0.0799089	1.37388	1.58091	0.952928	1.41389	0.998082	0.000507335	1.14027e-05	0.0330949	0.0001788
PTK7	-0.12076	-0.363115	-0.536191	-0.368661	-0.516997	0.998082	0.0185827	6.04674e-05	0.0216385	0.000179474
N4BP3	0.054372	-0.193287	-0.0904217	0.476998	0.859368	0.998082	0.590131	0.789966	0.0962698	0.000179474
NCF1C	5.9045	4.37131	5.47296	4.27123	6.49113	0.0130751	0.0338943	0.00181223	NA	0.000181287
UROS	-0.0534571	-0.328712	-0.510022	-0.342895	-0.497758	0.998082	0.0288759	7.28206e-05	0.0238869	0.000183135
COPZ1	0.0858628	0.247947	0.219167	0.366816	0.30563	0.988225	0.00548737	0.0091572	9.05704e-06	0.000185896
HDAC9	-0.0197663	2.01939	2.12093	1.61052	1.37203	0.998082	7.28249e-09	2.69509e-10	1.84023e-05	0.000186608
RP2	0.154466	0.386101	0.47792	0.344079	0.474201	0.964853	0.00560739	0.000103979	0.0191286	0.000186608
EXOSC6	-0.0301292	-0.205999	-0.27351	-0.405696	-0.42745	0.998082	0.142854	0.0210122	0.000762312	0.000186608
TGIF1	0.0810529	0.125456	0.408621	0.267957	0.42347	0.998082	0.432458	0.000226581	0.0495252	0.000189989
DENND5A	0.216599	-0.138385	0.553125	-0.0421244	0.515938	0.847238	0.485539	3.44566e-05	0.878352	0.00019152
LIMD2	0.409711	0.496084	0.700731	0.0377924	0.683885	0.433763	0.015944	7.98412e-05	0.923363	0.000194616
LARS2	-0.0468492	-0.220787	-0.385163	-0.188816	-0.531547	0.998082	0.229125	0.00833586	0.345147	0.000195563
NUDC	0.0607058	-0.176018	-0.142529	-0.317667	-0.432265	0.998082	0.238222	0.300763	0.0176749	0.000198071
BMP4	-0.46306	-0.449168	-1.43546	-0.266045	-0.834267	0.545408	0.092558	3.82825e-12	0.411289	0.000199097
PPP2R5D	0.0127786	-0.183225	-0.203799	-0.167328	-0.289681	0.998082	0.0428361	0.0108225	0.0735656	0.000203755
CLEC2B	0.42383	0.785384	1.96783	0.85084	1.68874	0.998082	0.176208	5.19696e-06	0.145117	0.00020532
PELI1	0.0616373	0.473551	0.720057	0.34264	0.660375	0.998082	0.0171318	2.58768e-05	0.128226	0.000209406
PRMT6	0.0460239	0.0321973	0.00910219	-0.173849	-0.546189	0.998082	0.900208	0.969823	0.407944	0.00021003
RNF145	0.198738	0.107517	0.573061	0.172117	0.50562	0.889712	0.598151	1.09636e-05	0.38203	0.000210817
EMC2	0.0709408	0.352629	0.453805	0.49548	0.444639	0.998082	0.00814558	9.6467e-05	6.0609e-05	0.000214377
AGFG1	-0.0582079	0.519086	0.661629	0.274562	0.350975	0.998082	8.51918e-09	4.4577e-15	0.0107571	0.00021559
ADAM8	0.236803	0.833899	1.14228	0.523654	0.942144	0.998082	0.00215592	2.17612e-06	0.0991881	0.000216955
ARID5A	0.247379	0.596125	1.08468	-0.0780464	0.742346	0.966163	0.00793032	2.49401e-09	0.845473	0.00021847
HIPK3	-0.0483522	0.291931	0.474003	0.17214	0.421406	0.998082	0.0231968	1.3446e-05	0.266347	0.00021885
ARHGAP31	0.498295	0.457163	1.08258	0.0422437	1.14627	0.825641	0.261847	0.000374598	0.948823	0.000228516
CD2AP	-0.0124475	0.445609	0.466606	0.48007	0.567706	0.998082	0.00820921	0.00255199	0.00538963	0.000228516
PGP	-0.132826	0.227551	0.151458	-0.313211	-0.529475	0.998082	0.201847	0.375953	0.0699492	0.000228516
NFATC1	0.592007	0.291801	0.849473	-0.0405675	1.33248	0.822711	0.601677	0.0268486	0.95965	0.000230431
CIAO1	-0.0677592	-0.10768	-0.105018	-0.271179	-0.307542	0.998082	0.333542	0.284158	0.00285979	0.000234976
RP4-800G7.2	-0.321361	-0.437015	-1.23639	-0.737205	-1.39507	0.998082	0.382255	0.000782745	0.0968664	0.000237239
NUBP2	-0.058593	-0.177271	-0.235164	-0.462777	-0.48397	0.998082	0.306547	0.101827	0.00091165	0.000237392
IFNAR1	-0.0586754	0.639963	0.59212	0.364618	0.506961	0.998082	2.79385e-06	6.72587e-06	0.0233219	0.000241142
SNRNP200	0.0361997	-0.239681	-0.236275	-0.148537	-0.246228	0.998082	0.00065449	0.000303217	0.0687798	0.000242123
IL7R	0.535893	-0.0576742	1.65988	-0.0616495	1.42185	0.924743	0.941465	6.146e-06	0.943794	0.000244556
NMB	0.075339	0.96877	0.813557	0.603948	0.828463	0.998082	1.97697e-05	0.000213757	0.0211116	0.000244849
KREMEN2	0.302898	1.22017	1.37095	0.720891	1.29179	0.998082	0.00128814	5.15269e-05	0.110579	0.000247752
CCL7	1.96535	0.0860537	3.05731	-2.23208	2.69629	0.186327	0.957096	1.22598e-05	0.112879	0.000252092
RCAN1	0.122226	0.360514	0.994109	0.435843	0.747163	0.998082	0.153743	1.78753e-07	0.0833922	0.000253502
GFPT1	-0.0754471	0.593602	0.635769	0.513176	0.694568	0.998082	0.00356348	0.000664667	0.0195595	0.000253502
SRSF2	0.122942	0.179809	0.16219	-0.191155	-0.392847	0.971808	0.178776	0.18241	0.165376	0.000253532
ALG1	-0.0104988	-0.0600051	-0.138577	-0.166596	-0.498124	0.998082	0.786441	0.401875	0.383009	0.000255934
IFIH1	-0.00265796	0.434826	0.340984	0.456738	0.659063	0.998082	0.0392978	0.0894371	0.0315047	0.00025623
PROX1	-0.0334175	0.633453	1.19887	0.709569	1.13439	0.998082	0.0861227	6.21216e-05	0.0595345	0.000259608
DDX56	-0.0997385	-0.292295	-0.0608642	-0.285731	-0.420556	0.998082	0.0240415	0.696031	0.0342525	0.000259608
RASSF2	0.8793	-0.328752	0.451643	0.0777729	0.935894	0.0105031	0.377	0.118699	0.880394	0.000259961
MDN1	0.231463	-0.620407	-0.728729	-0.407448	-0.770864	0.981472	0.00684992	0.000416317	0.124607	0.000260656
EPAS1	0.0537162	0.405988	0.730369	0.475341	0.76491	0.998082	0.106119	0.000360216	0.0617209	0.000261617
ENTPD1	-0.0614833	-0.499146	-0.568901	-0.440226	-0.681329	0.998082	0.0156714	0.00223619	0.0463626	0.000262925
METTL7A	-0.108392	-0.514812	-0.913811	-0.318291	-0.600946	0.998082	0.00370779	2.23118e-09	0.120295	0.000265592
TAX1BP1	0.131445	0.449557	0.536313	0.345347	0.421407	0.975442	0.000148551	8.06e-07	0.00815215	0.000268126
HLX	-0.459439	-0.582951	-1.31626	-0.440173	-1.13895	0.874688	0.120221	1.13509e-05	0.300451	0.000270093
ICOSLG	-0.14851	0.338999	0.700176	0.54552	0.685514	0.998082	0.147229	0.000125119	0.0105312	0.000272119
ADSS	0.0489536	-0.0631537	-0.0344025	-0.0706572	-0.259319	0.998082	0.537554	0.722998	0.50578	0.000272119
OSGEP	-0.00580743	-0.316621	-0.300699	-0.316205	-0.418202	0.998082	0.0140316	0.0107578	0.014706	0.000273029
CDK19	-0.090596	0.0494995	0.0298571	0.484295	0.531436	0.998082	0.842886	0.895223	0.00241753	0.000275872
TC2N	-0.23334	0.849452	0.875758	0.663241	0.748257	0.980107	4.5216e-05	7.77804e-06	0.00361867	0.000283992
DSG2	0.000977273	0.455167	0.398673	0.432375	0.523821	0.999104	0.00319223	0.00666352	0.00806878	0.000287017
DCLK3	1.36872	-0.0514508	2.68375	-1.57379	2.45054	0.608433	0.971415	3.34831e-05	0.11186	0.00029026
DUS1L	0.145178	-0.221858	-0.237941	-0.452177	-0.4964	0.984818	0.199476	0.114882	0.00244986	0.000290497
CCDC86	-0.0526259	0.143932	0.184976	-0.431203	-0.689908	0.998082	0.606069	0.4244	0.0579635	0.000293873
NFAM1	0.769452	-0.101092	0.971189	0.624641	1.6039	0.752095	0.904024	0.0416046	0.322385	0.000295986
TAB2	0.053435	0.0721425	0.153673	0.250628	0.32037	0.998082	0.584946	0.119017	0.0127057	0.000297537
TARBP1	-0.385555	-0.700792	-0.744463	-0.448214	-0.735248	0.635452	0.00109884	0.000163033	0.0679529	0.00029859
ITGB6	-0.117759	1.08126	1.18069	0.733419	1.30061	0.998082	0.00537962	0.000872019	0.100671	0.000298758
KCTD9	-0.0266203	0.417571	0.470258	0.36255	0.491756	0.998082	0.00476838	0.000403718	0.0209309	0.000299231
A1CF	0.0806518	0.299002	-0.0582704	0.774242	0.964153	0.998082	0.414279	0.885596	0.0105413	0.000301669
MAML2	0.160309	0.0812523	0.449428	0.187142	0.672421	0.998082	0.7932	0.021158	0.512369	0.000308097
CCRL2	0.295243	-0.163798	1.3845	-0.0566303	1.74103	0.998082	0.852533	0.00470765	0.957587	0.000309028
NAV2	0.0344426	0.156653	0.0729668	0.617185	0.766012	0.998082	0.624505	0.810982	0.0103951	0.000310171
FTH1P20	0.235149	0.455764	1.22764	0.116602	1.14072	0.998082	0.320344	4.44893e-05	0.862532	0.000310602
UPF3A	-0.30833	-0.144411	-0.364086	-0.279049	-0.526699	0.501825	0.479875	0.0154247	0.124138	0.000310602
PIP4K2C	-0.131374	0.180444	0.0966708	-0.363441	-0.427803	0.980614	0.225801	0.514901	0.0054821	0.000314173
TUBG1	-0.073045	-0.232801	-0.0454224	-0.349211	-0.412411	0.998082	0.0858695	0.775648	0.00575243	0.000317574
ADAM9	0.0203551	0.535232	0.606077	0.484083	0.602656	0.998082	0.00267198	0.00019197	0.0109355	0.000322231
RARRES1	0.0195394	1.59251	1.97639	1.20685	1.54975	0.998082	0.000354527	1.03608e-06	0.0144415	0.000323302
PAFAH1B3	-0.0376122	-0.287904	-0.289195	-0.259093	-0.417705	0.998082	0.0276294	0.0153954	0.0595407	0.000323667
MORF4L2	0.125888	0.202544	0.296967	0.232563	0.235042	0.622464	0.00396733	1.4021e-06	0.000872073	0.000326792
POLR1A	-0.0569838	-0.0373993	-0.162465	-0.491581	-0.541671	0.998082	0.888334	0.371743	0.00283731	0.000326926
RAB11A	0.00163085	0.36605	0.453705	0.381651	0.376886	0.998082	0.000862002	4.87882e-06	0.000620724	0.000328485
FAM86B1	-0.102007	-0.407773	-0.449971	-0.545613	-0.711527	0.998082	0.0789398	0.0277496	0.0125918	0.000330607
ATP12A	1.58595	3.37727	3.97561	2.59068	4.51445	0.981472	0.0186492	0.00159181	NA	0.000332666
MPEG1	2.4311	0.457633	0.989708	0.262939	2.71828	0.0245975	0.728601	0.291474	0.870143	0.000333681
FAM167A	0.380643	1.2923	1.62896	0.66628	1.21346	0.984818	0.00023564	1.54553e-07	0.119377	0.00033949
TCOF1	-0.0797807	-0.210012	-0.221863	-0.388515	-0.519272	0.998082	0.261995	0.174752	0.0197963	0.000343678
NONO	-0.0211261	-0.179428	-0.179649	-0.0750101	-0.191012	0.998082	0.00146758	0.000589777	0.305783	0.000350064
VDAC2	0.0617963	0.192606	0.352875	0.273681	0.297493	0.998082	0.0435026	7.69582e-06	0.00259804	0.000350504
SLC7A11	-0.0592487	0.606525	1.16897	0.384757	0.868804	0.998082	0.0267964	2.42543e-07	0.235261	0.000359211
N4BP1	0.0850841	-0.0659602	0.376638	0.091374	0.479512	0.998082	0.76356	0.00568773	0.688544	0.000363927
ZFP36L1	-0.025352	0.257751	0.534225	0.128988	0.362256	0.998082	0.0232598	1.11521e-08	0.374004	0.00036608
FARSB	0.0576942	-0.156164	-0.181491	-0.133252	-0.537352	0.998082	0.452742	0.306446	0.571488	0.00036608
NR0B2	-0.0894034	-0.935642	-1.01574	-0.500496	-0.906497	0.998082	0.000400875	3.04228e-05	0.111289	0.000367408
DPH2	0.153856	-0.0323632	-0.00068271	-0.410985	-0.604512	0.998082	0.914257	0.998475	0.0372097	0.000367408
SMARCA4	-0.0920184	-0.328248	-0.276714	-0.281603	-0.371355	0.998082	0.00318569	0.00926783	0.0189525	0.000369906
COQ4	-0.154087	-0.353589	-0.328366	-0.419868	-0.411144	0.933414	0.00479963	0.00444969	0.000494212	0.000370346
HSPA13	0.263457	0.465806	0.73658	0.289918	0.502898	0.666774	0.00183929	1.37952e-08	0.0965933	0.000370588
NEU3	0.0856569	-0.333884	-0.231552	-0.288208	-0.635044	0.998082	0.116155	0.260723	0.201907	0.000374008
GRK5	0.20688	0.1266	0.327025	0.332017	0.610468	0.962151	0.626877	0.0820029	0.122909	0.000376741
ANKRD16	-0.224534	-0.371443	-0.27397	-0.263446	-0.700435	0.959913	0.109544	0.213283	0.293117	0.000381291
KLF6	0.046434	0.317955	0.645903	0.0928192	0.60193	0.998082	0.119763	7.18256e-05	0.759735	0.000381958
MUM1	-0.12543	-0.695731	-0.96368	-0.409817	-0.407382	0.981472	1.64471e-10	5.47401e-21	0.000695406	0.000382913
TXNIP	0.00336677	-0.349764	-0.546627	-0.206173	-0.457843	0.998082	0.0135334	7.78065e-06	0.225768	0.000382913
CD9	-0.0716494	0.44689	0.500871	0.182689	0.755418	0.998082	0.0728759	0.0245117	0.593533	0.000384163
CHURC1-FNTB	0.630717	1.13466	1.09835	1.22428	1.26624	0.760445	0.00294861	0.00196691	0.00161785	0.000386515
PNMA1	-0.139705	-0.052679	-0.275993	-0.340018	-0.405736	0.951595	0.776615	0.0195184	0.00763226	0.000386515
TMEM163	-0.112766	1.11531	1.30984	0.464553	0.785826	0.998082	1.465e-07	5.49128e-11	0.0886205	0.000390026
BEND3	-0.0338332	0.994999	1.11335	0.658529	0.834653	0.998082	2.33421e-05	3.75821e-07	0.0140197	0.000392549
OLFML3	0.0185846	-0.598921	-1.05175	-0.381988	-0.7198	0.998082	0.00651774	2.50243e-08	0.132434	0.000406731
ADAL	-0.245281	-0.271286	-0.63058	-0.467475	-0.776981	0.967357	0.349668	0.00387506	0.0668383	0.000406731
ZNF395	0.14163	-0.0314599	-0.0646443	0.379978	0.551516	0.998082	0.910788	0.768282	0.0397028	0.000406731
THEM4	-0.141479	-0.347706	-0.49241	-0.255012	-0.513429	0.993504	0.0338886	0.000467277	0.156909	0.000415387
RBMS1	0.0647133	0.298873	0.540111	0.153624	0.316137	0.998082	0.00157511	2.01394e-11	0.183651	0.000422548
TMLHE	-0.0103548	0.296784	0.163131	0.376814	0.404641	0.998082	0.0255927	0.229144	0.00219192	0.000432086
PPP3CA	0.112956	0.452168	0.473542	0.34631	0.466252	0.998082	0.00116229	0.00021685	0.0236028	0.000436033
LSG1	-0.201441	-0.15103	-0.115917	-0.58641	-0.479187	0.864736	0.409912	0.493416	1.84023e-05	0.000436255
OSR1	-0.0628155	-0.590354	-1.88681	-0.501789	-1.48698	0.998082	0.268636	2.9383e-06	0.391087	0.000437759
DDX3Y	1.9499	0.0948023	3.07766	-1.77888	3.06685	0.498952	0.961311	0.000278967	NA	0.00044655
FAM102B	0.0267534	0.141176	0.395024	0.218284	0.388239	0.998082	0.344873	0.000214594	0.110985	0.000447769
PCNXL3	-0.00368423	-0.207154	-0.220543	-0.581778	-0.483934	0.998082	0.236714	0.149561	3.61211e-05	0.000449526
ISL2	-0.848745	-0.358482	-1.41829	-0.398944	-1.33694	0.386324	0.487487	0.000127633	0.458023	0.000458286
MRTO4	0.0115264	0.088884	0.0348912	-0.302013	-0.57162	0.998082	0.728377	0.885546	0.137562	0.000461895
WDFY3	0.0778935	0.0226458	0.0998877	0.20679	0.428486	0.998082	0.918261	0.521414	0.191323	0.000463302
YPEL5	0.0584584	0.477381	0.573939	0.417462	0.50534	0.998082	0.00170949	2.91721e-05	0.0101411	0.000464128
SEMA5A	0.403626	-0.16631	0.261836	0.0147422	0.520207	0.138351	0.433166	0.11319	0.964193	0.000471457
FAM83B	-0.123899	0.26724	0.318221	0.473012	0.797797	0.998082	0.39095	0.228476	0.0918782	0.00047403
IMPAD1	0.00802982	0.877872	1.01232	0.562721	0.645056	0.998082	8.95382e-07	1.95168e-09	0.00626848	0.000478372
GABRR1	-0.0467669	-1.54193	-2.11236	-1.22019	-2.60518	0.998082	0.0544659	0.00303071	0.149177	0.000479423
TNFAIP8	-0.0306963	0.118683	0.802447	0.261437	0.703651	0.998082	0.710735	2.83459e-05	0.360763	0.000480418
SH3RF3	0.462987	-0.137661	1.0515	0.0211779	0.981572	0.811989	0.780641	9.04818e-05	0.977412	0.000480418
NUDT3	0.0290777	-0.184934	-0.2634	-0.227443	-0.417197	0.998082	0.220386	0.0357468	0.124607	0.00049127
SLITRK6	-0.477752	-0.215997	-1.43846	0.0142068	-0.903573	0.666774	0.5639	1.40977e-09	0.983295	0.000496029
TNC	0.953199	-0.0581593	2.07316	-0.46313	1.64204	0.577172	0.947321	2.85748e-06	0.520567	0.000501381
KRAS	-0.0471474	0.525226	0.632918	0.273812	0.458311	0.998082	7.69095e-05	2.07788e-07	0.0897017	0.000501696
UBE2G2	-0.295627	-0.220434	-0.265806	-0.58105	-0.417878	0.251828	0.129243	0.0346653	8.31255e-07	0.000509754
WDR45B	0.0892771	0.330469	0.461607	0.334322	0.46339	0.998082	0.0264869	0.000348677	0.0319234	0.000511401
MMP7	1.81948	2.71826	2.82934	1.26173	3.78974	0.76891	0.0254228	0.0110784	0.429313	0.000517004
SLCO3A1	0.427578	0.824044	1.81032	0.804632	1.29402	0.975012	0.0575498	1.3755e-07	0.0777041	0.000518755
TMF1	0.0106607	0.29505	0.35215	0.329808	0.625634	0.998082	0.190268	0.0705214	0.146441	0.000519883
ZNF397	-0.255385	-0.565923	-0.57232	-0.22361	-0.455725	0.608004	1.95687e-05	4.05562e-06	0.178424	0.000519904
APEX1	0.0400515	-0.154632	-0.246359	-0.17623	-0.408943	0.998082	0.316272	0.0487763	0.26264	0.000526741
ZNF362	-0.0496125	-0.30933	-0.658854	-0.221069	-0.60094	0.998082	0.140872	7.03529e-05	0.358686	0.000530243
AC004917.1	0.473411	0.857809	1.45206	0.385775	1.4335	0.979701	0.0822513	0.000273589	0.55867	0.000531486
TMEM119	0.232366	-0.435201	-1.92369	-0.446487	-1.6183	0.998082	0.494126	1.84881e-05	0.516971	0.000532933
IL27RA	0.29287	0.313263	0.535723	0.157992	0.639257	0.839569	0.185056	0.00377714	0.597668	0.000540742
TFDP1	-0.0309513	-0.196118	-0.0716242	-0.243226	-0.448921	0.998082	0.233072	0.680662	0.131787	0.000543878
SIGLEC14	2.27336	-0.0169136	3.08939	-0.256202	3.27374	0.316561	0.993541	0.000872397	0.90689	0.000558294
SAFB2	-0.172954	-0.288383	-0.191731	-0.306923	-0.411614	0.880789	0.0308231	0.14563	0.0247516	0.000558294
FAM136A	0.070695	-0.0118547	-0.132816	-0.110936	-0.374302	0.998082	0.953075	0.292493	0.487774	0.000558294
PTK2	0.0577666	-0.0195066	0.106876	0.185787	0.301178	0.998082	0.899256	0.298218	0.0786292	0.000558294
TREML2	2.8582	0.173229	2.84944	1.69219	3.42349	0.0911048	0.942853	0.00479599	NA	0.000566022
SEMA3C	0.0559665	1.0415	0.865919	0.444521	0.632656	0.998082	1.1072e-09	3.47799e-07	0.039779	0.000566933
GAPDH	0.189021	0.191158	0.288528	0.264061	0.314451	0.528335	0.0705277	0.00128809	0.0101174	0.000566933
PKM	0.09607	0.141454	0.210701	0.184197	0.277684	0.960712	0.148705	0.0101069	0.0559276	0.000566933
COPA	-0.0210001	0.0880021	0.260567	0.207416	0.353206	0.998082	0.55183	0.0130217	0.0998235	0.000566933
TOR3A	0.0185359	-0.0167586	-0.0773222	-0.366955	-0.489251	0.998082	0.948238	0.681344	0.0225849	0.000567248
RPS6KA2	-0.0504694	0.658295	0.97546	0.340752	0.842771	0.998082	0.0143215	2.50162e-05	0.314629	0.000567372
ANAPC5	-0.0164692	-0.3357	-0.401709	-0.144551	-0.322204	0.998082	0.000548585	4.90258e-06	0.238361	0.000569797
SQSTM1	0.19392	0.507323	0.738598	0.164096	0.531892	0.942907	0.00173855	2.32218e-07	0.474234	0.000570176
GOT2	-0.0428504	-0.128289	-0.0436058	-0.214449	-0.344114	0.998082	0.3284	0.750219	0.0739847	0.000575922
HKR1	-0.07467	-0.224462	-0.252499	-0.262115	-0.387478	0.998082	0.0936447	0.0303813	0.0426422	0.000579195
GPR107	0.0216928	0.426254	0.408651	0.240593	0.277473	0.998082	2.31302e-08	3.13463e-08	0.00732124	0.000579828
NDRG1	0.0977057	0.0924147	0.0225188	0.568747	0.739621	0.998082	0.791495	0.950128	0.0214183	0.000579828
LPGAT1	-0.0560729	0.49582	0.550494	0.20351	0.395855	0.998082	1.39949e-05	2.18175e-07	0.164732	0.000582899
CLINT1	-0.0699314	0.363882	0.423505	0.419412	0.451253	0.998082	0.010883	0.000972605	0.00354421	0.000583245
NACC2	0.0334343	0.503641	0.556846	-0.00355577	0.391922	0.998082	7.83641e-06	8.92747e-08	0.991726	0.000588768
CSDC2	-0.205012	-0.913961	-1.72448	-0.993405	-1.22497	0.998082	0.0186744	8.20124e-07	0.00960188	0.000589261
CA11	0.0324806	-0.69347	-0.983204	-0.293715	-0.749724	0.998082	0.0029447	2.18089e-06	0.311564	0.000593161
RAPGEF1	0.0736688	0.31365	0.470905	0.365741	0.561906	0.998082	0.107348	0.00396672	0.062806	0.000593923
PATZ1	0.0913871	-0.184789	-0.351678	-0.134844	-0.34086	0.998082	0.119908	0.000226751	0.312218	0.000600551
BAP1	0.0213417	-0.126394	-0.136272	-0.241132	-0.305166	0.998082	0.272181	0.168479	0.0161789	0.000602199
RAB5A	0.0288419	0.334738	0.367051	0.182949	0.339404	0.998082	0.00128668	0.000104057	0.138535	0.000604858
PGM3	-0.0284128	0.320084	0.438272	0.310213	0.549991	0.998082	0.090698	0.00676691	0.119431	0.000605283
SLC39A1	0.105118	0.24644	0.419925	0.237574	0.317821	0.973433	0.0156947	1.13546e-06	0.0264629	0.000605598
PLAUR	0.129618	0.460709	0.92821	0.355432	0.958477	0.998082	0.186749	0.000642897	0.371174	0.000605598
MRPL4	-0.00861717	-0.0235871	-0.0351491	-0.35748	-0.424301	0.998082	0.914257	0.840632	0.00899175	0.000605598
TGFBR1	0.203885	0.506751	0.660745	0.256598	0.53565	0.940758	0.00209773	6.82182e-06	0.207026	0.000612133
TLDC1	0.102338	0.203076	0.200129	0.37566	0.479102	0.998082	0.265034	0.21197	0.0183312	0.000612133
MAP1A	0.0131726	-0.622485	-1.18647	-0.662745	-1.06894	0.998082	0.0878869	7.02818e-05	0.0777041	0.000615675
TFPI	0.0557092	0.708331	0.972025	0.542041	0.799325	0.998082	0.00445408	1.02192e-05	0.0513827	0.000617976
MICU1	0.0545514	0.458533	0.498369	0.456005	0.503281	0.998082	0.00335574	0.000470383	0.0049026	0.000619916
LRRC25	1.92361	0.330085	1.41272	1.1159	2.1797	0.0527256	0.784971	0.0428727	NA	0.000619916
COQ3	-0.075857	-0.244618	-0.388561	-0.220146	-0.791406	0.998082	0.430787	0.116721	0.509223	0.000619916
PA2G4	-0.052622	-0.0487323	0.0243751	-0.254694	-0.445458	0.998082	0.818267	0.902346	0.112852	0.000619916
TMEM159	-0.085556	0.340712	0.284507	0.380846	0.614622	0.998082	0.118546	0.160041	0.0804093	0.000621558
HSPA1L	-0.0249095	-0.396242	-0.607046	-1.21839	-0.807816	0.998082	0.173673	0.0116673	1.19246e-07	0.00063421
PPP5C	-0.176872	-0.37666	-0.234218	-0.237192	-0.423593	0.889829	0.00450213	0.0802407	0.121074	0.000636777
ENO1	0.229567	0.288831	0.418187	0.418329	0.45596	0.740087	0.0597912	0.00144437	0.00450472	0.000638681
ZNF512B	-0.174886	-0.237395	-0.399757	-0.479388	-0.499897	0.959913	0.192889	0.00658458	0.00242863	0.000644401
MYOF	-0.0348075	0.211857	0.158552	0.129011	0.346323	0.998082	0.0729724	0.162992	0.368633	0.000644401
ZCCHC24	0.0257204	-0.157592	-0.595283	-0.36849	-0.648419	0.998082	0.562709	0.00140344	0.112798	0.000646915
ENO2	-0.0517284	-0.014272	0.127672	0.494024	0.708037	0.998082	0.971415	0.643549	0.0443916	0.000654947
RAB5B	-0.000898666	0.155024	0.167167	0.174076	0.224718	0.998082	0.0386916	0.0131378	0.02054	0.000657885
WNT10B	-0.224111	2.17522	2.71528	2.49947	2.52076	0.998082	0.00839968	0.000110346	NA	0.00066374
FAM163A	0.403953	-1.48556	2.31639	-0.497206	2.55615	0.998082	0.317993	0.00185556	NA	0.00066374
SLC25A37	0.00638143	-0.0662675	0.599467	0.0571623	0.583326	0.998082	0.814806	0.000282977	0.865697	0.000665803
KLHL4	-0.314366	-1.31326	-2.23277	-1.01846	-2.14734	0.998082	0.0678209	0.000252655	0.20079	0.000666241
MPZL2	0.0447131	0.295355	0.402976	0.47528	0.542486	0.998082	0.12278	0.013468	0.00761611	0.0006685
DOCK2	2.94681	2.31945	1.95707	-0.0861992	3.15019	0.023973	0.039326	0.063958	NA	0.000669693
GCNT3	-0.0331183	0.997137	1.35263	1.06906	1.38489	0.998082	0.0279604	0.000631522	0.0224881	0.00067034
OR2I1P	1.36821	2.77884	2.89936	0.696075	2.78419	0.812462	0.00116698	0.000226383	0.622933	0.000677214
WBP5	0.283084	0.383418	0.5247	0.507836	0.359693	0.145451	0.000449431	6.46199e-08	8.67964e-07	0.00068102
EXT1	0.0221392	-0.0123746	0.515566	0.0521203	0.383008	0.998082	0.953512	8.7131e-07	0.803128	0.00068102
YIPF5	0.0734624	0.366233	0.539543	0.268354	0.457159	0.998082	0.0129847	2.28731e-05	0.105702	0.000681429
STRN	-0.13911	0.546597	0.63872	0.487189	0.552628	0.998082	0.00132845	3.51299e-05	0.0070483	0.000681429
DDIT3	0.358216	0.339447	0.544553	0.606906	1.12851	0.984244	0.463816	0.140978	0.147856	0.000683506
BLZF1	0.0059049	0.320024	0.303181	0.24613	0.425329	0.998082	0.0224776	0.0188452	0.10981	0.000685131
HCLS1	1.8256	0.631198	2.17113	0.478614	2.2524	0.118904	0.525754	0.000813475	0.678767	0.000687608
KLHL28	0.0795095	0.545198	0.60104	0.499576	0.602158	0.998082	0.00411678	0.000466676	0.0121142	0.000690102
ERN1	-0.0299717	0.35825	0.617829	0.279139	0.589875	0.998082	0.0811765	0.000218386	0.221544	0.000697397
NFKBIE	1.16047	1.34432	1.8676	1.70403	1.74062	0.399758	0.0186492	0.000142072	0.00207638	0.000697679
MOB3C	0.258648	0.266706	0.371993	0.134877	0.616751	0.90782	0.268	0.0579078	0.655747	0.000697679
DHX37	-0.0195418	0.057245	0.140075	-0.529006	-0.535201	0.998082	0.822072	0.465691	0.00158585	0.000697679
ZNF267	0.0492915	0.651473	1.0091	0.664973	0.554484	0.998082	7.827e-05	3.37128e-12	6.29265e-05	0.00070299
ACSL1	0.708979	0.804462	0.83386	-0.0145397	1.22594	0.608004	0.0522679	0.0270159	0.988883	0.000709189
WDR46	-0.00571069	-0.127082	-0.113551	-0.391521	-0.430492	0.998082	0.467107	0.466413	0.00470063	0.0007111
RNMT	0.120679	0.062637	0.204541	0.290266	0.445056	0.998082	0.768667	0.165347	0.0657718	0.000714995
KBTBD2	0.0583337	0.0306259	0.282329	0.162559	0.339292	0.998082	0.858734	0.00497568	0.210919	0.000716068
RSF1	0.0106832	0.499217	0.477287	0.38638	0.532275	0.998082	0.0026256	0.00211519	0.0356008	0.000717161
TSPYL4	0.0450385	-0.177399	-0.120632	-0.179064	-0.363468	0.998082	0.18324	0.339584	0.187359	0.000733516
ZBTB1	0.0562525	-0.0687127	0.025405	0.179442	0.290437	0.998082	0.598421	0.838338	0.0852115	0.000745797
CORO2A	0.0212941	0.34093	0.265712	0.652625	0.740133	0.998082	0.217079	0.303576	0.00773	0.000753007
ZFAND5	0.0764642	0.0993818	0.299291	0.0503625	0.285002	0.998082	0.382255	0.000230417	0.729916	0.000755178
BAZ2B	-0.171175	-0.142902	-0.0780902	0.0825683	0.481855	0.960712	0.474232	0.686422	0.739969	0.000755178
TWSG1	0.0169688	0.579938	0.586098	0.628388	0.516487	0.998082	0.000194258	5.93043e-05	6.0609e-05	0.00075697
CLDND1	0.12736	0.0953739	0.39182	0.238442	0.422196	0.993504	0.60883	0.00144208	0.125119	0.0007621
MAP2K1	0.0737162	0.183366	0.304072	0.185854	0.504195	0.998082	0.359148	0.0572095	0.382403	0.000768082
ZSWIM4	0.201212	0.0279662	0.432249	0.12384	0.666782	0.993504	0.942	0.038769	0.7159	0.000768343
CREB3	0.132348	0.118466	0.288084	0.129714	0.33507	0.940758	0.383756	0.00369542	0.351676	0.000772136
SNAPC5	0.0321287	-0.0202599	-0.138035	-0.198944	-0.576419	0.998082	0.948027	0.511057	0.40192	0.000780374
WWC2	0.124344	0.29812	0.324798	0.264399	0.567592	0.998082	0.14906	0.0753447	0.235261	0.000784308
SULT1C2	-0.166606	-0.610954	-0.42527	-0.525368	-0.802506	0.998082	0.0206973	0.102585	0.0663406	0.000791884
LPIN1	-0.13333	0.968444	0.935226	0.362283	0.533348	0.998082	2.64111e-11	4.629e-11	0.0553122	0.000792619
UBALD2	0.233246	0.532553	0.682272	0.383133	0.724136	0.983965	0.0279604	0.00125451	0.162411	0.000800761
IFFO1	-0.193302	-0.437191	-1.08402	-0.54808	-1.19887	0.998082	0.338789	0.00185835	0.222217	0.00080235
CALCOCO2	-0.0430872	0.0834071	0.148361	0.463751	0.363873	0.998082	0.604463	0.233777	2.10145e-05	0.000803847
MCU	0.135072	0.482648	0.588165	0.555824	0.619098	0.998082	0.017112	0.00111622	0.00666373	0.000807236
ATF5	-0.0370387	0.0452092	0.0452768	-0.440151	-0.494483	0.998082	0.852883	0.823003	0.00630075	0.000814384
HSPA1A	0.0482466	-0.983012	-0.993168	-0.694181	-0.594519	0.998082	3.56686e-09	7.01166e-10	0.000146837	0.000815833
SLITRK4	-0.0419201	-0.315296	-0.621984	-0.335869	-1.27228	0.998082	0.557512	0.130544	0.56032	0.000815833
CCDC9	0.0603199	0.369995	0.459824	-0.0365701	0.580192	0.998082	0.066606	0.00820182	0.919606	0.000816999
NETO2	-0.131235	-0.458635	-0.618096	-0.225894	-0.782212	0.998082	0.0949104	0.00873533	0.520342	0.000833835
TMEM5	0.0558792	-0.181252	-0.370254	-0.3506	-0.511021	0.998082	0.370111	0.0171369	0.0484096	0.000833835
TIMP3	0.647392	-0.350563	1.28113	-0.575203	1.05539	0.541027	0.414232	1.66595e-05	0.150429	0.000834407
SLC25A10	-0.054346	-0.198455	-0.207157	-0.491953	-0.610254	0.998082	0.418704	0.333822	0.0170841	0.000838626
CASP5	-0.328782	2.01246	2.07507	0.667524	1.75233	0.998082	0.000149396	2.44601e-05	0.385826	0.000839471
PSPC1	-0.0868783	-0.209378	-0.207784	-0.400828	-0.605304	0.998082	0.384522	0.327144	0.0622935	0.000839471
DDX58	0.145426	0.0933642	0.244426	0.198724	0.497479	0.998082	0.69666	0.142341	0.338244	0.000849867
ATP10B	-0.213843	1.24797	1.34242	0.443388	0.954745	0.998082	8.45417e-06	3.64866e-07	0.24063	0.000851935
CCAR1	-0.0859962	-0.379357	-0.332586	-0.176143	-0.361789	0.998082	0.000708079	0.00177893	0.208426	0.000860853
L3MBTL2	-0.043789	-0.0968573	-0.104636	-0.351659	-0.420508	0.998082	0.59638	0.498716	0.0108462	0.00086184
ZNF654	0.127274	0.0273313	0.141025	0.28528	0.326383	0.940758	0.874902	0.208301	0.00810276	0.000864639
FOXRED2	-0.161896	-0.551654	-0.902101	-0.49706	-0.994478	0.998082	0.118573	0.00209213	0.188104	0.000866295
IKBKAP	-0.0394828	-0.435757	-0.49026	-0.156982	-0.368728	0.998082	0.000108353	2.17743e-06	0.288225	0.000870257
COL4A1	0.443879	0.285929	0.99059	-0.00277988	0.802335	0.666774	0.372595	1.2482e-05	0.997342	0.00087095
ATP8B3	0.0475529	1.05124	1.14992	1.05347	1.32094	0.998082	0.016206	0.00359042	0.0197922	0.000872916
EIF2B1	0.00676079	-0.1779	-0.208985	-0.180975	-0.378208	0.998082	0.212072	0.086314	0.212158	0.000872916
KIAA0247	-0.0732814	0.145575	0.57072	-0.211537	0.61714	0.998082	0.593285	0.00174044	0.434929	0.000892442
TLR7	3.66475	3.77691	4.43115	1.97363	3.88322	0.0280035	0.00236952	6.26754e-05	NA	0.000896115
NUP93	0.138905	-0.037411	-0.0494623	-0.210235	-0.428043	0.981472	0.86227	0.780869	0.200288	0.000899258
RBM19	-0.170055	-0.398255	-0.419066	-0.396432	-0.399473	0.887317	0.0016529	0.000243687	0.00171738	0.00090883
GRAMD3	0.187811	0.0978928	0.162501	0.30969	0.468588	0.938711	0.656131	0.334744	0.0654559	0.000909025
GBP5	0.0281245	0.547828	0.613459	0.512718	1.08966	0.998082	0.188817	0.0873975	0.236036	0.000911643
ZHX2	0.167819	-0.277259	0.0584222	0.323398	0.566592	0.99527	0.20828	0.810731	0.127403	0.00091658
NRBF2	0.116492	0.26359	0.310116	0.373567	0.347589	0.981472	0.026077	0.00275757	0.000553525	0.000918084
RAP1GAP	0.299807	0.145844	0.28362	0.327326	0.564099	0.724022	0.562031	0.135027	0.118514	0.000923087
DAPK3	0.219325	0.111699	0.372986	0.0567103	0.438161	0.773364	0.562709	0.00471211	0.819535	0.000929246
NFE2L2	0.0737685	0.238543	0.526237	0.188938	0.414074	0.998082	0.107522	6.9644e-06	0.255066	0.000933752
NES	0.153033	-0.604647	-1.12898	-0.502253	-0.741411	0.998082	0.0130887	4.0893e-08	0.0603613	0.000965139
ALDH1A3	1.01058	0.951305	0.513959	0.475375	1.33643	0.233954	0.0411874	0.287092	0.419667	0.000970466
RAC1	0.0200336	0.426521	0.587917	0.262104	0.411134	0.998082	0.000938508	3.05449e-07	0.0823862	0.000979885
NDUFS4	0.232021	0.163294	0.354274	0.434227	0.334254	0.367968	0.204787	0.000258672	1.54366e-05	0.000997964
C11orf49	0.000525657	0.0961674	0.194956	0.389138	0.378509	0.999289	0.56799	0.124175	0.00141018	0.0010132
B3GNT7	-0.140222	0.577314	1.01402	0.0387883	1.07739	0.998082	0.148705	0.00158067	0.955039	0.00103077
CTNNB1	0.100628	0.216906	0.362348	0.259556	0.317695	0.986275	0.0475938	7.98412e-05	0.0182002	0.0010329
CAMK2D	-0.135459	0.213838	0.194914	0.401878	0.449558	0.993504	0.212958	0.208987	0.00817228	0.00104804
PODXL2	-0.145623	-0.600136	-0.733374	-0.416766	-0.715508	0.998082	0.0112173	0.000474031	0.11274	0.0010495
ATP1B2	-0.167963	-0.390326	-1.64355	-0.812035	-1.18156	0.998082	0.396569	1.85895e-06	0.043212	0.00105434
ST3GAL1	-0.0755551	0.256781	0.86985	-0.323989	0.709207	0.998082	0.372955	1.75892e-05	0.264896	0.00105434
SMAD1	0.280232	0.174259	0.425496	0.118742	0.470546	0.608004	0.372159	0.00273988	0.607396	0.00105434
GART	-0.0374	-0.0703011	-0.144684	-0.187878	-0.425599	0.998082	0.728559	0.344363	0.275787	0.00105434
TRAM2	-0.0536783	-0.100954	-0.342796	-0.198146	-0.424986	0.998082	0.591816	0.00847816	0.240198	0.00108177
WBP1L	0.21429	0.143219	0.252285	0.0881703	0.320835	0.433763	0.256697	0.0110164	0.562489	0.00108468
ODF3B	-0.0687451	1.18821	1.38152	0.723202	1.27774	0.998082	0.00502393	0.000193586	0.153719	0.0010889
GAREM	0.0266324	0.128877	0.378595	0.402167	0.522279	0.998082	0.580558	0.0214551	0.0285513	0.00110323
ALDH3A2	-0.255947	-0.546919	-0.703836	-0.183882	-0.475406	0.707428	0.000209197	1.48126e-07	0.36565	0.00111039
TBC1D5	-0.265671	0.521364	0.446902	0.673012	0.600671	0.888108	0.00856795	0.0178155	0.000428863	0.0011131
GPRC5C	0.00458867	0.607855	0.643433	0.489172	0.562897	0.998082	0.000601276	8.57265e-05	0.0112989	0.00112734
ANAPC2	-0.0107621	-0.328613	-0.429643	-0.366468	-0.4202	0.998082	0.0215176	0.000520823	0.00981547	0.00112734
TPM4	0.109812	0.233917	0.377047	0.0965831	0.349409	0.98854	0.0550511	0.000232515	0.561805	0.00112857
DUSP19	-0.102447	-0.966357	-1.41011	-0.0506334	-0.806734	0.998082	0.000417551	7.98398e-09	0.916043	0.00113063
PDPR	-0.0629961	-0.258002	-0.410037	-0.253139	-0.392905	0.998082	0.0627318	0.000393264	0.0774171	0.00113237
RALBP1	0.0551837	0.417739	0.313275	0.475398	0.45124	0.998082	0.00442925	0.0291075	0.00118087	0.00113237
CHD2	-0.01107	0.310711	0.494023	0.379689	0.68209	0.998082	0.239581	0.0216896	0.14665	0.00113305
HERPUD1	0.0900571	0.53708	0.700066	0.230021	0.61411	0.998082	0.00804839	8.958e-05	0.389072	0.0011332
AZI2	0.116969	0.110185	0.473691	0.226428	0.424386	0.998082	0.560898	0.000132804	0.168938	0.00113624
NSDHL	0.0714227	1.18793	1.11885	0.575528	0.306788	0.998082	8.9392e-53	3.30367e-48	9.64882e-12	0.00113862
TIGD1	-0.172309	-0.51862	-0.693353	-0.2863	-0.622511	0.998082	0.0132246	0.00014689	0.227316	0.00113942
NEURL4	-0.284518	-0.439499	-0.540851	-0.667006	-0.672886	0.90782	0.0638202	0.0092113	0.00271465	0.00113942
SERINC5	0.142311	0.353745	0.292922	0.64531	0.54254	0.998082	0.0641229	0.10582	0.000157954	0.00113942
SAV1	0.0804038	0.135471	0.337509	0.313721	0.492482	0.998082	0.529282	0.0324596	0.0871462	0.00115022
CTD-2008A1.2	-0.020674	1.27817	1.41645	1.02007	0.907111	0.998082	1.91989e-06	2.13806e-08	0.000433516	0.00115173
ARMC6	0.00868813	-0.111124	-0.0941037	-0.218944	-0.528338	0.998082	0.645597	0.658829	0.317202	0.00115173
BTG1	-0.00175202	0.327226	0.564009	0.414093	0.375916	0.998082	0.00839962	9.28855e-08	0.000611414	0.00115185
HSPA12B	-0.115867	-1.33809	-2.38497	-0.812218	-1.28347	0.998082	0.00136355	1.11743e-09	0.0740807	0.00115188
CHRNA5	0.160511	-0.0132853	-0.0599223	-0.150945	-1.00352	0.998082	0.980757	0.891843	0.772562	0.00116951
HERC4	-0.0406304	-0.0939711	0.0312725	0.166178	0.264337	0.998082	0.401012	0.785382	0.089766	0.00117336
C7orf55-LUC7L2	-0.10859	-0.0529848	-0.0427314	-0.0342275	-0.243559	0.88055	0.633565	0.665047	0.800772	0.00119075
LAMB3	0.0355838	0.486247	0.624872	0.278961	0.523959	0.998082	0.00442925	4.15065e-05	0.173648	0.00119337
KCMF1	0.0651184	0.382323	0.541608	0.311167	0.39051	0.998082	0.00249897	1.08602e-06	0.0233075	0.00120137
VPS37B	-0.0328298	0.140133	0.272386	0.0494245	0.325324	0.998082	0.281318	0.00661821	0.78588	0.00120849
SH3TC1	-0.18299	0.488126	0.559097	0.173817	0.676339	0.998082	0.037203	0.00749044	0.602052	0.00120849
MTURN	0.192861	-0.0879017	0.333104	0.36325	0.945909	0.998082	0.861547	0.338983	0.3813	0.00120849
ETS1	0.0958276	0.0776284	0.348259	-0.0217772	0.473907	0.998082	0.73765	0.0203708	0.943999	0.00120851
STK17A	0.250419	0.141339	0.348285	0.364572	0.548281	0.864736	0.568026	0.0509476	0.071534	0.00120937
C10orf118	-0.210921	0.387898	0.642889	0.176275	0.613828	0.980107	0.0771292	0.000405731	0.545098	0.00120993
OSGIN2	0.0965077	0.253864	0.905544	0.105462	0.594402	0.998082	0.289013	4.75075e-08	0.740513	0.00121976
HTRA3	-0.0131206	-0.386671	-0.714672	-0.496583	-0.612335	0.998082	0.0766426	7.35538e-05	0.0180937	0.00122562
RELB	0.938356	1.35359	2.47427	0.583313	2.13631	0.903345	0.0770157	7.54423e-05	0.578699	0.00123097
IER5L	0.243881	0.549833	0.733343	0.120983	0.575673	0.911461	0.00335574	1.0363e-05	0.685004	0.00124028
DLG5	-0.0939979	-0.230469	-0.495435	-0.215784	-0.4384	0.998082	0.161126	0.000122741	0.217653	0.00124242
RFTN1	0.620383	0.16513	1.19625	-0.202723	0.92113	0.435469	0.714966	6.40074e-06	0.673242	0.00124373
MT-ATP6	0.00963872	0.148411	0.0770768	-0.0825436	-0.380457	0.998082	0.333572	0.614726	0.671952	0.00124946
IVNS1ABP	0.102469	0.0698532	0.33239	0.210896	0.278783	0.959913	0.576789	4.48923e-05	0.0349553	0.00126389
TBC1D24	-0.179329	-0.196402	-0.33365	-0.507404	-0.606609	0.99527	0.440117	0.0981293	0.0149611	0.00126389
PSMD2	0.0500175	-0.00143469	-0.0227099	-0.187747	-0.253011	0.998082	0.992764	0.838169	0.0387602	0.00126421
VSTM4	-0.189686	-0.808594	-1.25961	-0.78272	-1.45473	0.998082	0.121413	0.00451926	0.148117	0.0012676
WBP2	0.0695572	0.29704	0.454572	0.222962	0.505563	0.998082	0.109672	0.0032958	0.291802	0.00128017
MKRN1	0.146441	0.267558	0.158181	0.270642	0.372734	0.940758	0.0396771	0.229314	0.0451454	0.00128017
SAA2	-0.765857	3.41188	3.55768	2.28757	2.92097	0.998082	0.00017526	1.90075e-05	NA	0.00128093
AADAT	-0.0280492	-0.305661	-0.53761	-0.167244	-0.467578	0.998082	0.0669345	9.44767e-05	0.40428	0.00128093
GALNT4	0.149156	0.87503	0.779938	0.840198	0.682905	0.998082	2.81305e-05	0.000104739	9.82927e-05	0.00128093
TRIB1	0.0997967	-0.110787	0.377711	0.0215338	0.455525	0.998082	0.600667	0.0078342	0.94326	0.00128093
PNPLA6	-0.110444	0.135648	0.117154	0.151698	0.686324	0.998082	0.67985	0.681344	0.664463	0.00128093
ZNF517	-0.0399553	-0.317295	-0.723593	-0.288309	-0.571546	0.998082	0.134164	1.53824e-05	0.181999	0.00128679
CYP4F3	2.73951	2.31105	0.69262	0.459937	2.58898	0.00463139	0.0121886	0.503163	NA	0.00128679
ITGB3	0.631566	0.56921	1.32353	0.570364	1.41121	0.906444	0.335204	0.00202328	0.362863	0.0013025
SF3A3	0.0983995	-0.162812	-0.172937	-0.16405	-0.328518	0.994081	0.200798	0.118296	0.208042	0.00133523
RHOBTB1	-0.124436	-0.218614	-0.44251	-0.285944	-0.385237	0.984818	0.129087	0.000114735	0.0372937	0.00134278
TNFAIP1	0.12597	0.0823629	0.611768	0.103227	0.474732	0.998082	0.723128	9.33663e-06	0.674482	0.00134814
BSPRY	0.0480951	0.463245	0.45946	0.312822	0.560604	0.998082	0.0155058	0.00897828	0.152812	0.00135825
DNER	1.06057	3.07985	2.96881	2.36527	2.52104	0.942907	6.13858e-05	4.21098e-05	NA	0.00136905
STIM2	0.0121887	-0.109307	-0.340396	-0.0607774	-0.367737	0.998082	0.489937	0.00237902	0.759082	0.00136934
CCZ1B	0.186455	0.324701	-0.233767	-0.314384	-0.994211	0.998082	0.425426	0.543577	0.482314	0.00138303
POC1B	0.111651	0.648669	0.698565	0.653248	0.545431	0.998082	0.000156572	1.11239e-05	0.000171382	0.00138317
TRIM47	0.977099	0.170554	1.23697	-0.196712	1.08616	0.0726721	0.761062	0.00012046	0.753748	0.00138317
EMR3	3.45578	1.18841	3.51418	1.67448	3.30886	0.0105031	0.468348	0.000374569	NA	0.00138317
CCNL2	-0.103358	-0.443357	-0.393942	-0.426753	-0.422307	0.998082	0.0011526	0.0023069	0.00262874	0.00138335
SCARA5	0.124448	-1.37514	-2.38828	-0.904457	-2.33631	0.998082	0.0796044	0.00181269	0.305696	0.00138538
IL18R1	0.00175226	0.783829	1.10829	0.043079	0.987327	0.999289	0.0217515	0.000155278	0.946054	0.00138728
SIK2	0.0310013	0.411572	0.717313	0.314266	0.511966	0.998082	0.0185546	1.16922e-06	0.108691	0.00138752
CHKA	-0.0915984	0.00713494	-0.109922	-0.102491	-0.49511	0.998082	0.9797	0.570337	0.685305	0.00138752
CENPE	-0.104361	-0.776668	-0.966253	-0.288171	-0.861649	0.998082	0.00680715	0.000166088	0.462669	0.00139794
DNAJA3	-0.150573	-0.194272	0.00243075	-0.317845	-0.35155	0.906896	0.138601	0.98893	0.00773184	0.00140212
MON1A	-0.301267	-0.14073	-0.370296	-0.522364	-0.975492	0.993504	0.76875	0.287876	0.170047	0.00140456
DRAM2	0.167549	0.258492	0.350671	0.517606	0.329886	0.788064	0.0241267	0.000383918	1.23298e-07	0.00140605
TARBP2	0.036696	-0.317652	-0.288383	-0.14893	-0.337687	0.998082	0.00495898	0.005721	0.27679	0.00142271
KTN1	0.0440759	0.105468	0.132129	0.23694	0.263246	0.998082	0.327073	0.145185	0.00958134	0.00143723
ACSS2	0.192751	1.01664	0.881235	0.616079	0.674225	0.998082	4.09547e-07	7.64286e-06	0.00849882	0.00143958
EIF5	0.0160049	0.228316	0.278081	0.235596	0.265224	0.998082	0.0109624	0.000489896	0.0108662	0.00145065
METTL3	-0.0448964	-0.181662	-0.18643	-0.15951	-0.393621	0.998082	0.241476	0.171403	0.344838	0.00145426
GMDS	0.0562975	0.372229	0.486075	0.325248	0.34947	0.998082	0.00100818	1.50663e-06	0.00694407	0.0014564
FUBP1	-0.00636215	0.114304	0.0396262	-0.126618	-0.335356	0.998082	0.416148	0.785973	0.39211	0.00146096
TMSB15A	0.0465994	-0.454667	-0.670762	-0.21315	-0.685858	0.998082	0.064144	0.00132482	0.497371	0.00146436
POLR3H	-0.0215037	0.0873901	-0.0856048	-0.2776	-0.525068	0.998082	0.731081	0.692998	0.17927	0.00146436
TMEM87B	0.0331363	0.575545	0.707884	0.316702	0.579878	0.998082	0.0024595	3.51649e-05	0.168042	0.00146666
USP32	-0.118874	0.437009	0.567766	0.190531	0.417254	0.998082	0.00128535	2.5778e-06	0.273353	0.001471
SARS2	-0.207478	-0.398259	-0.259928	-0.652858	-0.501212	0.922814	0.0208299	0.122007	2.7488e-05	0.00148052
SLITRK1	-1.41039	-1.72503	-3.76624	-3.06358	-4.77355	0.866095	NA	0.00174618	NA	0.00149682
MSL3	-0.0996621	-0.355126	-0.349991	-0.0959889	-0.373301	0.998082	0.00447729	0.00235389	0.59332	0.00149727
PPIL1	0.103296	-0.00466905	-0.0983669	-0.039866	-0.43257	0.998082	0.98576	0.566675	0.878292	0.0015012
HK1	0.0981757	0.12828	0.528165	0.0475545	0.390306	0.998082	0.443195	3.4979e-06	0.836548	0.00151601
GLRX5	0.0397216	-0.106659	-0.0688905	-0.120234	-0.401371	0.998082	0.550626	0.678153	0.521015	0.00151827
OTUD1	0.0267189	0.39322	0.666065	0.486609	0.926692	0.998082	0.30023	0.0272276	0.193051	0.00152048
COG6	0.0562229	0.0754071	0.13216	0.466902	0.375976	0.998082	0.682241	0.351606	9.11234e-05	0.00152528
HS3ST3B1	0.435225	0.152997	1.40587	-0.0340435	1.11713	0.951595	0.793396	1.89259e-05	0.965429	0.0015485
RHOG	0.178734	0.20146	0.553821	0.118166	0.494624	0.971731	0.326534	0.000181992	0.641983	0.00155291
TRIM41	-0.143927	-0.220443	-0.308505	-0.437707	-0.398108	0.966163	0.146027	0.0154747	0.000761434	0.00155721
CEP192	0.0403043	-0.598216	-0.52973	-0.105091	-0.492894	0.998082	0.000133713	0.000382828	0.681758	0.00155932
ARHGAP30	1.50095	0.183446	1.24205	0.000601119	1.66618	0.075374	0.842886	0.0234066	0.999494	0.0015622
UBA6	-0.0922978	0.212816	0.099098	0.240263	0.386902	0.998082	0.149944	0.516441	0.10626	0.0015622
PLN	-0.464939	-1.55206	-1.82351	-0.618864	-2.16327	0.998082	0.0366705	0.00611093	0.518246	0.00157043
KIAA0907	-0.193721	-0.323762	-0.194432	-0.391491	-0.329491	0.630768	0.00312837	0.0786306	0.000224613	0.00157166
NOLC1	0.0159086	0.0702366	0.0911372	-0.404989	-0.585667	0.998082	0.813539	0.714465	0.0655989	0.00158871
CYP7B1	0.736989	0.462327	1.8281	-0.633725	1.47259	0.839569	0.489296	2.29563e-05	0.373465	0.00159356
RAB13	0.218245	0.180344	0.362412	0.277406	0.373247	0.658831	0.224355	0.0016179	0.0440654	0.00160598
SLC31A1	0.0621692	0.383392	0.454345	0.198281	0.28985	0.998082	2.19311e-05	4.27679e-08	0.0688543	0.00161746
HSD17B7	0.0225492	0.82927	0.812994	0.623444	0.516485	0.998082	6.17485e-08	3.49509e-08	0.000171436	0.00162008
ABCA11P	0.0304068	-0.114683	-0.409065	-0.112981	-0.716296	0.998082	0.741034	0.0861958	0.766793	0.0016212
APBB3	-0.192087	-0.881111	-0.751731	-0.448392	-0.72237	0.998082	0.000157745	0.000649948	0.103205	0.00162207
GRAMD1B	-0.267343	-0.78905	-1.53826	-1.01962	-1.46943	0.998082	0.1563	0.000554265	0.0617209	0.00164728
HCFC1	-0.15527	-0.197063	-0.209791	-0.417869	-0.42865	0.967049	0.248715	0.161551	0.00479235	0.00165225
ATXN1	0.156444	0.0873478	0.350418	0.283748	0.592477	0.998082	0.772669	0.0832548	0.250736	0.00165476
B2M	-0.0661777	0.557986	0.698758	0.459028	0.63314	0.998082	0.00961899	0.00026572	0.0531189	0.00168273
ACAD8	-0.0353522	-0.122913	-0.19985	-0.283238	-0.379426	0.998082	0.453965	0.118307	0.0355996	0.00168273
BIK	0.0447138	0.55391	0.537774	0.574472	1.03888	0.998082	0.181298	0.143492	0.170738	0.00168938
PPP1R10	-0.0172579	-0.208285	-0.347721	-0.255492	-0.308052	0.998082	0.0630489	0.000183116	0.02004	0.00169555
EHMT1	-0.149998	-0.31864	-0.437038	-0.443175	-0.332077	0.887317	0.00453472	9.59661e-06	2.61582e-05	0.00169907
ACOX1	0.0559694	0.29055	0.353482	0.29618	0.445934	0.998082	0.0749568	0.0137557	0.0820371	0.00169907
ELAC1	0.484063	-0.224008	-0.589427	0.191815	-0.620106	0.14278	0.39769	0.00203324	0.476107	0.00170559
SEC61G	0.295216	0.290835	0.533451	0.446852	0.384639	0.264288	0.0328671	2.34038e-06	0.000409896	0.00171849
SAFB	-0.0540639	-0.12311	-0.13429	-0.246934	-0.273525	0.998082	0.265959	0.160326	0.0102702	0.00171881
STON1	-0.460962	-0.563792	-1.191	-0.373149	-0.792685	0.643125	0.0457803	4.78478e-07	0.246898	0.00172364
ZNF334	-0.203627	-0.610091	-0.875511	-0.402104	-0.678119	0.996134	0.00844427	1.61183e-05	0.121669	0.0017355
PICALM	-0.0132584	0.280633	0.354464	0.260964	0.298507	0.998082	0.00541824	7.7386e-05	0.0139999	0.0017355
TIMM50	-0.0242445	-0.0890658	-0.00592575	-0.337439	-0.4374	0.998082	0.671781	0.97873	0.0345679	0.00174228
PDK3	0.0376974	0.453669	0.426561	0.835381	0.787724	0.998082	0.136709	0.121809	0.00162448	0.0017443
NAIP	-0.135928	-0.824996	-1.17707	-0.123081	-0.868109	0.998082	0.00822588	2.84183e-05	0.795246	0.00174449
NFYB	0.0723119	-0.0644723	-0.355457	-0.0317949	-0.323198	0.998082	0.681515	0.000284809	0.870143	0.00174449
RP11-15H20.5	0.283986	-0.164176	-0.398085	-0.479251	-0.65465	0.903345	0.584978	0.0705294	0.0429339	0.00174449
CMIP	-0.0192876	0.113744	0.35138	-0.0914607	0.803726	0.998082	0.783658	0.226276	0.851385	0.00174449
ST6GAL2	-0.22368	-0.445943	-1.3715	-0.396351	-0.841046	0.998082	0.170837	2.11932e-08	0.260108	0.00175487
SSU72	0.0679733	-0.0115988	-0.0125143	-0.158079	-0.261594	0.998082	0.939374	0.922306	0.117428	0.00176318
B3GNT2	-0.0630822	0.704715	1.01319	0.420431	0.658343	0.998082	0.00115071	1.02419e-07	0.0992323	0.00176439
TM9SF3	-0.0223872	0.51341	0.521993	0.416592	0.441641	0.998082	0.000317687	8.90953e-05	0.00741017	0.00177108
ACTR3B	-0.00369553	-0.163261	-0.281599	-0.400356	-0.60876	0.998082	0.548957	0.186659	0.0803811	0.00177108
PER1	0.204463	0.251501	0.936163	0.0912417	0.755806	0.998082	0.445198	3.51299e-05	0.841481	0.00178168
HNRNPH1	-0.120953	-0.347109	-0.335403	-0.26346	-0.314437	0.951595	0.000737701	0.000486622	0.0205161	0.00178168
RSAD1	-0.027197	-0.502732	-0.504513	-0.230597	-0.47445	0.998082	0.00146758	0.000530434	0.236444	0.00179743
BRWD3	-0.020794	0.33378	0.290159	0.581641	0.659869	0.998082	0.20191	0.224361	0.0137182	0.00180199
NRIP1	0.175452	0.123732	0.10769	0.346196	0.332405	0.768053	0.382791	0.402032	0.00222196	0.00180199
FOXO3	-0.0409718	0.308129	0.268688	0.248872	0.356808	0.998082	0.012493	0.0213403	0.0660483	0.00180466
TTPAL	-0.0327882	-0.27437	-0.30452	-0.374059	-0.442101	0.998082	0.0964862	0.0358169	0.0166448	0.00180515
NAALAD2	-0.362735	-0.563223	-1.28601	-0.380047	-0.796295	0.881334	0.0496658	4.48797e-08	0.246202	0.00181239
HMGN2	-0.058274	-0.282436	-0.390352	-0.195474	-0.406105	0.998082	0.0546088	0.00208298	0.251602	0.00182004
ANAPC13	0.104602	-0.0822478	-0.112872	-0.0210885	-0.293253	0.970735	0.529406	0.291212	0.909345	0.00182004
JUN	0.323218	0.335875	0.939783	-0.345768	0.795828	0.940758	0.307558	9.44767e-05	0.321771	0.00182669
HYAL2	0.125123	-0.0352934	-0.0997338	-0.219015	-0.377756	0.984818	0.860546	0.503762	0.139168	0.00183011
PCDH9	-0.0486989	-0.856766	-1.77348	-0.514705	-1.19238	0.998082	0.0435497	6.36271e-07	0.312152	0.0018475
RRAS2	0.0838474	0.550259	0.585008	0.334034	0.306807	0.998082	1.08407e-09	7.04462e-12	0.00100043	0.0018527
DNAJB1	0.132667	-0.362668	-0.384273	-0.392475	-0.344618	0.951595	0.00153409	0.000259904	0.000649192	0.00187169
CDH24	-0.28423	-0.514582	-1.00289	-0.612058	-0.703309	0.940758	0.0409025	1.89568e-06	0.0139832	0.00189387
EHD2	-0.263817	-0.703086	-1.02243	-0.640439	-0.497088	0.760445	6.92513e-06	7.45241e-13	7.05273e-05	0.00191469
TMEM129	-0.0274703	-0.211764	-0.187743	-0.355113	-0.399851	0.998082	0.177355	0.18692	0.01236	0.00191478
PBX3	-0.35925	-0.312088	-1.04038	-0.197228	-0.716192	0.817679	0.288363	1.05769e-06	0.579949	0.00192087
YIF1B	0.10072	0.0815212	0.143194	0.225463	0.396962	0.998082	0.685626	0.347543	0.152487	0.00192087
ITGA6	0.0391075	0.387943	0.525764	0.250092	0.518869	0.998082	0.0365797	0.00112869	0.2554	0.00192889
NOC2L	-0.0472959	-0.207987	-0.142222	-0.344046	-0.38352	0.998082	0.163227	0.320362	0.0117909	0.00192889
C12orf66	-0.166058	-0.518549	-0.240955	-0.407037	-0.70051	0.998082	0.0401161	0.348053	0.126571	0.00192889
RAB25	0.0625426	0.544426	0.645942	0.407894	0.511023	0.998082	0.00132845	2.68478e-05	0.0306707	0.00193118
MBLAC2	0.0888284	0.164828	-0.157702	-0.0426179	-0.503044	0.998082	0.428994	0.399919	0.885366	0.00193324
PRSS22	-0.221665	0.690343	0.944195	0.292377	0.778571	0.998082	0.0102257	6.0816e-05	0.413109	0.00193392
FAM135A	0.067541	0.0626963	0.321001	0.276728	0.399436	0.998082	0.759617	0.0135844	0.0704422	0.00194152
ZNF783	0.0211893	-0.553885	-0.633387	-0.468077	-0.504373	0.998082	0.00100588	3.60992e-05	0.0079496	0.00194691
F2RL2	0.304009	0.305886	1.22698	0.142953	0.953193	0.993504	0.46909	1.80593e-05	0.800381	0.00194999
SPRR2F	-0.413599	4.10167	3.67845	2.42139	2.90451	0.998082	3.59924e-06	1.91512e-05	0.0236199	0.00194999
DOLK	0.119635	0.154443	-0.0182005	-0.275037	-0.487234	0.998082	0.45721	0.940605	0.146051	0.00195313
WDR26	0.0108546	0.0950547	0.206458	0.0555215	0.286138	0.998082	0.449164	0.0297848	0.72237	0.00195982
HBP1	0.0377015	0.014048	0.130293	0.293525	0.41775	0.998082	0.955151	0.427817	0.0661952	0.00197336
OXSR1	0.0942877	0.103884	0.186172	0.252683	0.317803	0.998082	0.46213	0.0919564	0.0317154	0.00201075
TRIB3	0.279437	0.948765	0.759255	0.450707	0.855435	0.993256	0.000806137	0.00559976	0.203978	0.0020289
ZBTB38	0.319397	0.397351	0.259656	0.393298	0.502304	0.592751	0.0272347	0.145247	0.0358826	0.00203802
TTYH2	0.0477143	-0.6964	-1.33844	-0.61271	-1.25908	0.998082	0.143357	0.000605288	0.223728	0.00204323
HSCB	0.0830517	0.310285	0.389922	0.452053	0.489638	0.998082	0.102115	0.0157755	0.00897138	0.00205432
HCAR2	0.769195	0.193089	1.34848	0.550286	1.76296	0.92466	0.839515	0.0210346	0.525617	0.00208493
CD99L2	0.133898	-0.604285	-0.606339	-0.408296	-0.607059	0.998082	0.00335722	0.00144851	0.0812598	0.00208997
AFAP1L2	-0.470777	-0.881693	-1.37645	-0.695547	-0.926654	0.807681	0.00560739	8.66582e-07	0.0447702	0.00210706
MRPL20	0.135934	-0.0108613	0.052051	-0.180495	-0.351902	0.951595	0.958161	0.733048	0.211758	0.00210806
ATG7	0.0685481	0.118434	0.204321	0.203309	0.444413	0.998082	0.575917	0.208271	0.288303	0.00210909
GRB2	-0.00629107	0.287087	0.355717	0.109743	0.256667	0.998082	0.000772631	3.4979e-06	0.335662	0.00212564
CCNF	-0.15107	-0.302069	-0.357012	-0.267666	-0.382279	0.944874	0.0280418	0.00329267	0.0628854	0.00213435
PPT2	-0.199789	-0.515914	-0.423731	-0.374966	-0.460291	0.916616	0.000808187	0.00402014	0.0267587	0.00214051
SLC7A5	0.214029	0.730325	1.38364	0.0331965	0.814189	0.998082	0.00993446	5.64698e-09	0.95171	0.00214724
CKAP2	-0.0641575	-0.166159	-0.39287	0.0467887	-0.360427	0.998082	0.261249	0.000442232	0.827079	0.00215097
ARL1	0.0628224	0.3141	0.235934	0.357455	0.332071	0.998082	0.00607881	0.0342907	0.00175783	0.00215328
XBP1	-0.10716	0.924181	0.934975	0.484055	0.732246	0.998082	9.37632e-05	2.70623e-05	0.0923267	0.00218726
RCC2	0.0927945	0.0627353	0.0763329	-0.157805	-0.294501	0.993504	0.661975	0.516981	0.189487	0.00219111
THAP11	0.0181241	-0.0298655	-0.2229	-0.185687	-0.34124	0.998082	0.872551	0.0533078	0.173262	0.0021945
CDC20	-0.186461	-0.189441	-0.202863	-0.0808703	-0.424593	0.911461	0.281624	0.183777	0.727483	0.0022035
NOP56	-0.0572539	-0.0639151	0.00359725	-0.188219	-0.503595	0.998082	0.808384	0.989117	0.419239	0.00220795
TMEM109	0.027178	-0.216075	-0.256179	-0.264033	-0.349953	0.998082	0.105251	0.0278894	0.0446325	0.00221327
HMBS	0.0846833	-0.152644	-0.254004	-0.124186	-0.504146	0.998082	0.494743	0.14723	0.620289	0.00221739
YBX3	0.146797	0.182397	0.691896	-0.00205775	0.377861	0.958434	0.23874	2.72342e-10	0.995724	0.00225896
CYYR1	-0.18558	-0.547637	-1.17164	-0.287766	-0.685627	0.998082	0.0240415	1.09861e-08	0.318279	0.00225896
MSRB1	0.122442	0.519758	0.752479	0.488994	0.531675	0.998082	0.00455609	2.21963e-06	0.0106682	0.00225896
NAA40	-0.292259	-0.375223	-0.381813	-0.381089	-0.37702	0.270554	0.00391599	0.00132219	0.00363632	0.00225896
SRGAP2D	-0.421614	-0.0124719	-0.276074	0.224871	-5.89599	0.998082	0.997147	0.902147	NA	0.00225896
TACC3	-0.139987	-0.295582	-0.214136	-0.137513	-0.429823	0.993023	0.0647323	0.16404	0.503992	0.0022685
TRUB2	-0.027318	-0.107114	-0.147471	-0.147843	-0.446566	0.998082	0.613651	0.393074	0.480375	0.0022848
SOX12	-0.14479	0.0813273	-0.473259	-0.21444	-0.56527	0.998082	0.781248	0.0102559	0.407201	0.00228781
DGCR2	0.00100164	-0.00608076	-0.158749	-0.258382	-0.317242	0.998674	0.974798	0.163249	0.0281694	0.00229097
RP11-61L23.2	-0.29113	-0.00554298	0.597014	0.477267	1.07688	0.998082	0.993943	0.128075	0.325198	0.00229118
MYO1E	-0.10832	0.238044	0.353485	0.297186	0.58291	0.998082	0.33839	0.0828417	0.22939	0.00229128
DDX51	-0.339135	-0.591079	-0.357725	-0.850028	-0.648514	0.785349	0.00911756	0.115202	6.50954e-05	0.00229128
RNF128	0.145887	0.326081	0.274886	0.600556	0.572908	0.998082	0.145429	0.186783	0.00279244	0.00229128
FRMD4B	0.192444	0.0217913	0.139472	0.165725	0.635457	0.998082	0.955121	0.605279	0.617941	0.00231872
MXRA7	0.0832583	-0.134552	-0.166165	-0.109445	-0.23546	0.978656	0.144822	0.0359453	0.272233	0.0023267
C20orf27	0.132155	-0.278579	-0.279864	-0.375919	-0.624705	0.998082	0.283168	0.218398	0.12895	0.0023267
MCM3AP	-0.0529677	-0.304851	-0.250235	-0.307137	-0.323778	0.998082	0.00684992	0.0202759	0.00823659	0.00235394
ZG16B	-0.376479	0.973004	1.14227	0.417097	1.13116	0.998082	0.0163849	0.00144175	0.44282	0.00235938
FAM86C1	-0.0484516	-0.0196695	-0.0588692	-0.613792	-0.701828	0.998082	0.961311	0.849271	0.0134236	0.00236216
GSTM2	-0.188272	-0.872485	-1.082	-0.316129	-0.65725	0.998082	4.86602e-05	4.11231e-08	0.259329	0.0023706
LRP4	-0.214991	-0.288903	-0.344567	0.511606	0.550391	0.959913	0.197456	0.0749749	0.0105099	0.00238697
GPATCH4	0.0369315	0.0864857	0.152318	-0.284911	-0.512179	0.998082	0.738159	0.449452	0.172397	0.00239491
KAT2A	-0.0937416	-0.714446	-0.617569	-0.293868	-0.443099	0.998082	2.55943e-07	4.7434e-06	0.091136	0.00240693
FBRSL1	-0.361698	-0.0964107	-0.277887	-0.600265	-0.49152	0.367968	0.695715	0.109654	0.000280398	0.00240693
APBA3	0.157578	-0.281039	0.175244	-0.0979848	0.441747	0.983965	0.121293	0.302577	0.686652	0.00240693
RBM15B	0.0395086	-0.0805176	-0.0863751	-0.248807	-0.255073	0.998082	0.483387	0.3835	0.00607271	0.00240824
SUPT3H	0.045782	0.328312	0.430785	0.636877	0.529042	0.998082	0.114214	0.0141687	0.000299398	0.00241125
CLIP2	0.0824007	0.152994	0.33723	0.183132	0.417601	0.998082	0.403903	0.0149816	0.326912	0.00241125
PPP2R3C	0.360616	0.185658	0.395475	0.399125	0.502876	0.427897	0.401636	0.0178905	0.0354064	0.00241125
RASL11A	-0.24997	0.936513	0.911319	0.538115	0.722834	0.993023	6.82354e-05	3.59148e-05	0.0547046	0.00242456
DCX	-0.263787	-1.11135	-2.40933	-0.724224	-0.932579	0.998082	0.000357502	1.13744e-18	0.040335	0.00243508
MFAP4	-0.149855	-0.67384	-0.836182	-0.399709	-0.656545	0.998082	0.00267198	3.54651e-05	0.131364	0.00244265
SCFD2	0.0101324	-0.759614	-0.690698	-0.521507	-0.772407	0.998082	0.00458348	0.00592508	0.0838254	0.00244644
KLHL24	-0.0648817	0.365401	0.215652	0.225427	0.574301	0.998082	0.0977065	0.329426	0.395593	0.00246195
EIF3B	-0.0128131	-0.131987	0.0409066	-0.282461	-0.43872	0.998082	0.508037	0.840632	0.106993	0.00246302
PLIN2	0.169376	0.533484	0.742312	0.666554	0.62599	0.998082	0.016461	0.0001365	0.00248172	0.00246709
IRF6	-0.00359366	0.401327	0.374631	0.422074	0.455716	0.998082	0.0133886	0.0132634	0.0109876	0.00248868
TNIP2	0.125019	0.386589	0.499727	0.0659912	0.478891	0.998082	0.0267964	0.000990177	0.821298	0.00259875
MARVELD1	0.0391521	-0.635057	-0.990884	-0.412471	-0.734594	0.998082	0.0153303	1.19983e-05	0.174997	0.00260194
COPB2	0.130563	0.22451	0.190185	0.191048	0.257813	0.839569	0.0148359	0.0299518	0.0559795	0.00260194
ACBD5	-0.0262988	0.129181	0.081112	0.27773	0.461235	0.998082	0.552068	0.68962	0.138814	0.00260826
FAM217B	-0.0036617	-0.0317819	-0.605116	-0.0790971	-0.508744	0.998082	0.913556	0.000158937	0.791094	0.00263773
MLLT4	-0.0804329	0.233531	0.298615	0.254988	0.387679	0.998082	0.124434	0.0226576	0.100671	0.00268555
SERINC3	0.0394308	0.125614	0.200495	0.213481	0.350721	0.998082	0.422127	0.110688	0.134926	0.00268555
RASL11B	0.0351327	-0.657192	-1.12003	-0.587499	-1.09698	0.998082	0.120582	0.00141926	0.189728	0.00269364
NKAIN4	-0.13267	-0.774831	-1.74509	-0.865257	-1.06878	0.998082	0.0574084	5.12514e-07	0.027014	0.00272275
CTPS1	-0.0274988	-0.260099	-0.265707	-0.397438	-0.634514	0.998082	0.339364	0.266804	0.120806	0.00272275
USP53	0.0466532	0.325282	0.47691	0.399796	0.500116	0.998082	0.0925959	0.00341698	0.0369322	0.00272492
BET1	0.131823	0.00476828	0.0222266	0.340866	0.353993	0.974366	0.983336	0.901619	0.00762431	0.00273017
NCAM1	-0.717992	-0.647049	-1.51106	-0.636187	-1.06544	0.528335	0.11946	4.39929e-06	0.144311	0.00273987
ANKRD37	0.393304	0.473625	0.856387	0.59942	1.03049	0.966163	0.277479	0.0127704	0.161711	0.00273987
GABARAPL2	0.164068	0.142464	0.233367	0.352307	0.328428	0.84926	0.315726	0.039076	0.00226993	0.00273987
MRPS11	0.0226444	-0.222494	-0.166944	-0.294297	-0.452093	0.998082	0.232729	0.334117	0.0975035	0.00273987
MT1X	0.343607	-2.88509	-3.08113	-2.15602	-2.0338	0.998082	2.15204e-05	1.34968e-06	0.00283018	0.00274788
FAM104B	0.0403254	-0.268649	-0.38362	0.11286	-0.400884	0.998082	0.0854611	0.00326953	0.558568	0.00275327
TMEM117	-0.0605489	-0.271634	-0.648727	-0.163735	-0.484135	0.998082	0.164168	1.78524e-05	0.475464	0.00275574
POLR2G	0.109729	-0.047404	-0.0523795	-0.0244131	-0.366072	0.998082	0.807476	0.747848	0.921117	0.00276083
WWC1	-0.0275457	0.615098	0.800289	0.211271	0.488747	0.998082	0.000141301	4.13144e-08	0.344202	0.00276685
CKLF	0.114107	0.34686	0.231262	0.633689	0.524794	0.998082	0.097165	0.252166	0.000284677	0.00276832
MEIS2	0.0098014	-0.500711	-0.732145	-0.14583	-0.447196	0.998082	0.00103404	5.90824e-08	0.507581	0.00278059
ZBTB12	0.0456416	-0.495528	-0.676406	-0.212218	-0.5536	0.998082	0.0128672	0.000102793	0.402002	0.0027893
FZD7	0.0874244	0.195058	0.160238	0.211555	0.26545	0.993504	0.050315	0.090371	0.0372097	0.0027893
NR2F2	0.00169284	-0.419618	-0.987565	-0.251446	-0.749262	0.999104	0.162048	2.19047e-05	0.491439	0.00280919
ARCN1	0.0350155	0.213502	0.279612	0.197563	0.285531	0.998082	0.0448812	0.00254455	0.0820191	0.00281485
IGBP1	0.114473	0.104611	0.142343	0.389261	0.313239	0.980614	0.465091	0.227048	0.00023531	0.00281485
GBP3	-0.00523956	0.474917	0.534889	0.507032	1.01021	0.998082	0.2646	0.146023	0.249657	0.00283145
C15orf48	0.118666	1.10862	1.54204	0.694803	1.89721	0.998082	0.141681	0.015662	0.447963	0.00283184
KDM5A	0.131078	0.171684	0.0392866	0.0994079	0.398438	0.993504	0.316829	0.833477	0.641983	0.00283184
SLC11A1	1.01003	-0.323668	1.27732	0.247074	1.38232	0.427897	0.666313	0.00499771	0.76353	0.00285386
TMX2	0.0924532	-0.0942098	0.001613	-0.0712358	-0.283847	0.993504	0.463642	0.9916	0.634694	0.00285386
HLA-DRA	1.65767	-0.13746	2.74611	-1.02682	3.50487	0.911461	0.958304	0.0225571	NA	0.00285847
TJP3	-0.143497	0.679862	0.656269	0.42245	0.647124	0.998082	0.00236952	0.0016926	0.107421	0.00285977
PIANP	-0.143642	-0.455203	-0.974508	-0.506972	-0.943056	0.998082	0.237034	0.00145367	0.182631	0.00286958
TTC9	0.0162358	0.670273	0.735307	0.251552	0.625583	0.998082	0.00193239	0.000191079	0.392366	0.00291717
TRAF3IP2	-0.0548306	0.207164	0.33069	0.301259	0.352296	0.998082	0.145892	0.0041747	0.0225213	0.00291717
CDAN1	-0.14242	-0.289567	-0.403044	-0.393512	-0.495622	0.998082	0.142337	0.0152353	0.0368613	0.00291717
HBEGF	0.544394	0.0275604	0.772909	-0.157455	1.0367	0.818804	0.967283	0.0302986	0.807123	0.00291717
BIRC2	0.191968	-0.10105	0.202715	0.383801	0.424869	0.911461	0.629646	0.201101	0.0154412	0.00291717
RPUSD1	0.122752	0.168549	0.0874716	-0.462836	-0.480614	0.998082	0.419333	0.669295	0.00762431	0.00291717
CCNI	-0.0512066	-0.034349	0.155362	0.217265	0.332225	0.998082	0.852544	0.212052	0.107041	0.00292373
PARP9	0.107081	0.306287	0.41094	0.121384	0.474807	0.998082	0.0987019	0.00942109	0.634694	0.00293221
CHORDC1	-0.0558981	-0.489692	-0.532843	-0.291091	-0.470324	0.998082	0.00278478	0.000361076	0.129455	0.00293386
AFF4	-0.0475463	0.268679	0.478403	0.181541	0.380889	0.998082	0.0634587	6.13789e-05	0.284405	0.00293484
CMPK1	0.0682428	0.491076	0.533099	0.393651	0.382028	0.998082	0.000108009	6.40074e-06	0.00441893	0.002953
NDUFAF4	0.0080927	0.264071	0.219768	0.0962551	-0.434934	0.998082	0.111023	0.153272	0.676131	0.00296057
FAM73B	-0.332697	-0.504938	-0.69741	-0.546346	-0.463586	0.427897	0.00188454	8.76411e-07	0.000558045	0.00296072
PMS1	-0.0708539	-0.63802	-0.696409	0.0175454	-0.620589	0.998082	0.00315444	0.000418786	0.969569	0.00296072
EVA1A	0.338404	0.103301	1.46836	-0.464599	1.07833	0.998082	0.866965	1.04124e-05	0.366174	0.00296994
PTP4A3	0.174425	0.299656	0.831342	-0.184093	0.790699	0.998082	0.39769	0.00111308	0.676535	0.00299131
ITFG2	-0.101473	-0.390053	-0.691085	-0.379157	-0.558903	0.998082	0.0686252	9.79364e-05	0.0882318	0.00299593
PDLIM1	0.0449843	0.398569	0.552012	0.383827	0.579122	0.998082	0.0719481	0.00369542	0.102244	0.00299593
DAPK2	0.312253	0.398152	0.801894	0.0908356	1.00253	0.998082	0.382754	0.0189754	0.893737	0.002996
FBF1	-0.435279	-0.958907	-0.980448	-0.396127	-0.696179	0.620883	5.63076e-05	1.00252e-05	0.167638	0.00299896
FUT2	-0.160413	0.739076	0.745231	0.486454	0.747001	0.998082	0.00493909	0.00218768	0.110321	0.00299896
PRKAR1B	0.0867061	-0.443321	-0.425921	-0.370215	-0.53228	0.998082	0.0232598	0.0178537	0.0757341	0.00299896
PUS7	-0.148908	-0.0171943	-0.0518605	-0.20468	-0.539592	0.998082	0.957956	0.83692	0.418704	0.00299896
NUTM2D	-0.19445	-0.315716	-0.762803	-0.492581	-0.845067	0.998082	0.390116	0.00567531	0.140785	0.00300459
KIF7	-0.0387186	-0.342173	-0.326633	-0.794114	-0.602455	0.998082	0.160023	0.129589	9.32513e-05	0.00300886
MAN1A1	0.116578	0.613831	0.72597	0.506661	0.534667	0.998082	0.000789257	1.30669e-05	0.0107259	0.00306607
RAB36	-0.174911	-0.414972	-0.45672	-0.585194	-0.655611	0.998082	0.108033	0.0432048	0.0140197	0.00306607
ERAP1	0.0301616	0.33172	0.1949	0.333091	0.357071	0.998082	0.00964445	0.135612	0.0121142	0.0030715
DIO2	0.890834	1.04293	3.13465	0.530428	2.51018	0.984244	0.340938	7.53458e-05	0.70866	0.00311015
ANXA2	0.1101	0.438798	0.541144	0.356591	0.435149	0.998082	0.00414294	8.23907e-05	0.0340399	0.003119
ITGA5	0.25341	-0.221078	0.238614	0.129177	0.622767	0.951595	0.433483	0.328597	0.713646	0.00312605
NOL3	-0.153649	-0.324569	-0.063756	0.0492768	0.724821	0.998082	0.334475	0.859939	0.922801	0.00312605
NAA10	0.0188401	-0.12071	-0.0657762	-0.271537	-0.358365	0.998082	0.460702	0.673784	0.0492225	0.00313077
RAB11FIP1	-0.0622739	0.689408	0.721389	0.359761	0.534787	0.998082	0.000112474	1.5837e-05	0.0977673	0.00313757
CTC-487M23.8	-0.317007	0.747694	1.15317	0.612132	1.87194	0.998082	0.366778	0.0897809	0.518389	0.00313862
WDR73	-0.113504	-0.194553	-0.185235	-0.301091	-0.371684	0.998082	0.208784	0.176207	0.0347637	0.00313862
ZNF546	-0.54265	-0.553948	-0.989034	-0.295407	-1.05231	0.81731	0.222808	0.00613221	0.577863	0.00314912
FLAD1	-0.0409482	0.0359996	-0.0507269	-0.223662	-0.469812	0.998082	0.893188	0.814004	0.2759	0.00315477
CD4	-0.902981	-1.14934	-1.19926	-0.588337	-0.958752	0.0724241	0.000601276	0.000152711	0.114517	0.00316706
RUNX3	2.75729	0.178911	2.03283	1.48365	3.60977	0.330715	NA	0.134542	NA	0.0031823
TBC1D2B	-0.0327015	0.192874	0.487936	-0.0387821	0.273984	0.998082	0.0691761	2.64042e-09	0.82045	0.00320106
ANO6	0.0609674	0.0536491	0.0183935	0.378369	0.473432	0.998082	0.836261	0.94354	0.0405836	0.00321104
KHDRBS1	0.0239824	-0.119419	-0.0559967	-0.116749	-0.216885	0.998082	0.180367	0.539184	0.209165	0.00323138
GUCY1B3	0.164018	0.0746127	0.340855	0.0898905	0.681186	0.998082	0.845422	0.182041	0.83405	0.00324325
PARP3	-0.316996	-0.542311	-0.55412	-0.374803	-0.744223	0.940758	0.0570934	0.0307356	0.23536	0.00326089
MARCKSL1	0.0503597	-0.206332	-0.217174	-0.172742	-0.258015	0.998082	0.0314877	0.0130217	0.0999887	0.00326971
GPS1	-0.00259184	-0.238338	-0.24763	-0.365274	-0.379539	0.998082	0.11278	0.0665075	0.00930278	0.00328581
PLIN3	0.0192766	0.315587	0.481399	0.12554	0.60122	0.998082	0.208946	0.0196101	0.713073	0.00330976
EFTUD2	0.0115736	-0.0994731	-0.072816	-0.146445	-0.362633	0.998082	0.5684	0.647587	0.393049	0.00332521
PASK	-0.278106	-0.41282	-0.567407	-0.412739	-0.659932	0.940758	0.112494	0.0106627	0.125035	0.00333122
SLU7	0.251308	0.223569	0.210548	0.254393	0.468751	0.807681	0.268636	0.240643	0.207252	0.00333318
OLFML1	0.0657174	-0.733521	-1.52512	-0.354394	-1.22638	0.998082	0.132464	0.000108792	0.570179	0.0033671
KRT8P36	0.196956	0.233118	0.434349	0.300013	0.543339	0.984818	0.351005	0.0207543	0.199261	0.00337673
UTP20	-0.00901817	-0.193171	-0.235999	-0.456941	-0.57321	0.998082	0.462215	0.287854	0.0410728	0.00338626
ITGA2	0.214151	0.47741	0.748128	0.261426	0.971734	0.998082	0.246705	0.0263986	0.618341	0.0033925
RBFA	-0.0825694	-0.0570245	-0.130743	-0.130719	-0.446263	0.998082	0.812835	0.469726	0.558275	0.00339863
JAK2	0.166871	1.22149	1.26446	0.380012	0.751691	0.998082	3.29234e-07	2.90447e-08	0.254433	0.0034278
DNAAF2	0.100961	0.207305	0.135793	0.0384889	-0.31753	0.993504	0.0834792	0.240752	0.838546	0.00345688
BDKRB1	0.78609	-0.279215	1.28481	-0.265026	1.68478	0.911461	0.775979	0.0291172	0.807902	0.00346204
RP11-697N18.3	1.40986	1.3646	3.24088	0.104717	2.87109	0.911461	0.318694	0.000405731	NA	0.00346265
IFNAR2	0.134472	0.330136	0.598171	0.23228	0.489098	0.998082	0.0861227	0.000132222	0.296918	0.00346444
KCNK1	0.00371378	0.512628	0.582366	0.304986	0.632547	0.998082	0.0307403	0.00613925	0.285925	0.00346444
NOC4L	-0.0202781	-0.270028	-0.139633	-0.694226	-0.463956	0.998082	0.152241	0.457455	7.62609e-06	0.00346444
FRK	-0.224445	0.524472	0.549064	0.486234	0.538805	0.94909	0.00676058	0.00198401	0.0179372	0.0035034
TOM1L1	-0.114148	0.182385	0.247034	0.340416	0.319179	0.984818	0.173532	0.0264489	0.0030423	0.0035079
SMO	-0.15969	-0.420467	-0.661109	-0.382758	-0.558471	0.998082	0.0476818	0.000238852	0.0920748	0.00351173
DYRK2	-0.0975141	0.397494	0.229377	0.260465	0.365326	0.998082	0.0019941	0.0835552	0.0775694	0.00354349
PTS	0.0500942	0.634411	0.956772	0.405163	0.545637	0.998082	0.000808187	6.82504e-09	0.063751	0.0035809
EPHA7	-0.326344	-0.50459	-1.16858	-0.325135	-0.939011	0.98712	0.197461	0.000107041	0.483746	0.00361002
FBXO6	-0.0586952	0.316298	0.335415	0.415434	0.657197	0.998082	0.283749	0.184421	0.129902	0.00361002
ZFYVE16	0.0901309	0.0156144	0.182068	0.255506	0.424258	0.998082	0.9531	0.270281	0.153719	0.00361725
NSMCE4A	0.017154	-0.100692	-0.183614	-0.0669095	-0.323854	0.998082	0.50712	0.119049	0.711019	0.00362978
MORC4	-0.148451	-0.371708	-0.295501	-0.295638	-0.316919	0.906896	0.000798884	0.00535946	0.0129257	0.00363191
PNKD	-0.0219269	0.171265	0.205273	0.272499	0.361939	0.998082	0.274869	0.124664	0.0605919	0.00363191
LPHN1	-0.0147292	-0.18904	-0.241519	-0.516287	-0.456304	0.998082	0.350413	0.155429	0.00162072	0.00363358
HLA-E	0.216251	0.518362	0.659141	0.207979	0.642552	0.993504	0.0315179	0.00191232	0.527438	0.00363783
ULK3	-0.0683583	-0.359029	-0.504804	-0.335698	-0.542234	0.998082	0.0942461	0.00538492	0.134782	0.00363783
PTGR1	-0.0931282	0.272781	0.274841	0.368791	0.526913	0.998082	0.220877	0.164994	0.0871763	0.00363783
KIAA1109	0.142818	-0.0897611	-0.0214912	0.255354	0.322353	0.940758	0.569029	0.896267	0.0450626	0.00363783
PTDSS2	0.0201883	-0.144573	-0.0981721	-0.356789	-0.337188	0.998082	0.336257	0.484523	0.00330531	0.00364285
RALGDS	0.179236	-0.0179005	0.34656	-0.00441541	0.42738	0.946821	0.947321	0.0194242	0.991726	0.00366441
GK	0.121903	0.637183	0.929006	0.635713	1.2003	0.998082	0.20781	0.0267236	0.230857	0.00366607
RP5-1180C10.2	-0.40366	-1.06414	-1.59963	-0.610593	-0.875074	0.906896	0.000650574	1.54637e-08	0.0777041	0.00368583
NANS	0.098063	0.43161	0.48125	0.252847	0.322673	0.998082	7.7874e-05	1.6163e-06	0.0469075	0.00368583
PDLIM4	0.0856707	0.255275	0.581057	0.15519	0.786719	0.998082	0.492015	0.0362065	0.737511	0.0037119
EXOC4	0.136666	0.463725	0.374571	0.620468	0.551215	0.998082	0.0245646	0.0584734	0.00184314	0.00372373
PFKFB3	0.123363	0.243605	0.493571	0.0911201	0.583702	0.998082	0.347213	0.0138999	0.802418	0.00373172
DPCD	0.275754	0.233193	0.210521	0.471562	0.499841	0.787334	0.291309	0.287328	0.0121142	0.00373172
C16orf59	-0.198405	-0.151231	-0.724648	-0.479674	-0.755767	0.998082	0.69739	0.00394688	0.117557	0.00373334
BBC3	0.362036	0.212558	0.653233	0.341777	0.595841	0.704742	0.453876	0.000780538	0.186026	0.00374099
BTG3	0.195482	0.356752	0.677209	0.282321	0.446571	0.940758	0.0359845	1.05769e-06	0.130368	0.0037452
DCAF8	-0.0909866	-0.315055	-0.334102	-0.295535	-0.25754	0.984818	0.000449431	5.10602e-05	0.00125321	0.00375557
JUND	0.0621347	0.51721	0.421042	-0.0860777	0.471967	0.998082	0.00188986	0.00878686	0.76045	0.00377053
GSTA4	-0.0437258	-0.399818	-0.43029	-0.0231204	-0.364587	0.998082	0.00209891	0.000274739	0.925958	0.0037825
CBWD2	-0.056859	-0.101984	-0.025047	-0.178549	-0.417435	0.998082	0.623574	0.907117	0.360763	0.0037825
SLC19A3	0.262107	0.0896471	0.214369	0.655574	0.628657	0.94909	0.794773	0.40651	0.00498294	0.00378305
TMEM39A	-0.0747965	0.205016	0.357324	0.168489	0.469175	0.998082	0.325842	0.0302986	0.469764	0.00378608
JDP2	-0.00932232	0.249786	0.475844	0.0114834	0.649621	0.998082	0.4068	0.0389411	0.984816	0.00379968
RSPH1	-0.169386	0.683131	0.753275	0.855115	0.740699	0.998082	0.0124762	0.00223213	0.00101594	0.00380343
RPTOR	-0.246256	-0.43193	-0.440646	-0.596945	-0.430383	0.74041	0.00558914	0.00205715	5.27733e-05	0.00381213
KLHL21	-0.154673	0.225425	-0.0112462	-0.323228	-0.442	0.984818	0.218006	0.962687	0.0647208	0.00381811
RRAS	0.167291	0.383647	0.440209	0.410381	0.743893	0.998082	0.227785	0.109661	0.208267	0.00381977
CCDC141	-0.0242222	-0.860387	-0.810024	-0.448578	-1.65372	0.998082	0.205983	0.186439	0.605065	0.00384156
ST3GAL4	0.343751	-0.157257	0.798434	-0.0261849	0.72504	0.911461	0.68821	0.000778075	0.960212	0.0038857
RBM17	-0.127588	-0.182013	-0.0942046	-0.22556	-0.276163	0.911461	0.09898	0.403579	0.0372937	0.00393201
R3HDM4	0.0881511	0.402057	0.581331	-0.0315299	0.300425	0.998082	8.49332e-05	1.56189e-10	0.874284	0.00395033
ZNF177	-0.184014	-0.83234	-1.23247	-0.144149	-0.723665	0.998082	0.00193239	1.55953e-07	0.713992	0.00399731
HNRNPDL	0.0696707	0.0977096	0.188461	-0.194199	-0.348765	0.998082	0.565853	0.149543	0.203131	0.00399731
EPHA2	0.233198	-0.119775	0.199271	0.000169177	0.521875	0.940051	0.658454	0.344019	0.999555	0.00399975
SMARCA5	-0.00845441	-0.186164	-0.336763	-0.165969	-0.284014	0.998082	0.100999	0.000267241	0.174533	0.00399991
PLEKHA4	0.179977	0.0731998	0.109055	0.175799	0.565877	0.998082	0.816593	0.672251	0.557181	0.00403989
SNX25	0.154003	-0.291135	-0.103757	0.591079	0.681179	0.998082	0.341173	0.744502	0.0266662	0.00403989
FH	-0.00646668	-0.0594254	-0.0562451	-0.0117275	-0.241226	0.998082	0.624448	0.593101	0.944632	0.00404527
LRRC47	-0.0691416	-0.132656	-0.147571	-0.262437	-0.374619	0.998082	0.443854	0.32028	0.0877713	0.00405664
REPS1	-0.139127	-0.0385663	-0.0679511	0.0242464	-0.344035	0.959913	0.840708	0.658589	0.918289	0.00405742
MCM7	-0.0304857	0.023166	-0.0228026	-0.156111	-0.461587	0.998082	0.9358	0.926392	0.506759	0.00405742
PDCD6IP	-0.0829873	0.412261	0.391329	0.304155	0.476743	0.998082	0.0207545	0.0186201	0.131012	0.00406469
MMP10	0.453462	0.446208	1.11289	0.143874	1.24146	0.984244	0.441383	0.00902758	0.861908	0.00406572
SLC16A10	0.148399	0.946279	1.1507	1.188	1.06858	0.998082	0.0185488	0.00116175	0.00226993	0.00406632
ZNF663P	-0.169845	-0.951953	-1.06284	-0.639612	-1.572	0.998082	0.137521	0.055623	0.341468	0.00406632
PTGER4	0.715953	-0.0461019	0.609156	0.0729147	1.09794	0.619647	0.947459	0.140069	0.925418	0.00406632
CHAMP1	-0.217987	-0.182775	-0.358523	-0.135402	-0.38039	0.746415	0.272295	0.0055764	0.47086	0.00407458
AFAP1	0.0318595	0.30505	0.560841	-0.0897296	0.396485	0.998082	0.0466586	9.07897e-06	0.693243	0.00407587
UBA7	-0.286097	-0.556067	-1.32945	-0.369429	-0.856923	0.993504	0.107043	1.05769e-06	0.365024	0.00410513
NTN3	-0.142593	-0.532515	-2.29372	-0.744408	-1.43932	0.998082	0.378655	1.02676e-05	0.191872	0.00413468
RP1-152L7.5	-0.21149	-0.142999	-0.430299	-0.0303019	-0.591723	0.984818	0.629516	0.0404964	0.94291	0.0041518
IER2	0.218165	-0.123479	0.0963716	-0.0178829	0.375128	0.74041	0.49096	0.555484	0.946044	0.0041518
2022-03-01	-0.0364993	-0.0724298	-0.100921	-0.0655846	-0.594288	0.998082	0.825193	0.709905	0.866636	0.0041518
LURAP1L	0.111815	0.0639086	0.403772	0.0853313	0.539426	0.998082	0.836932	0.0363285	0.802818	0.0041671
EPHB4	-0.00835657	-0.12935	-0.0759804	-0.247112	-0.323062	0.998082	0.376984	0.592786	0.0588249	0.00418043
BCL10	0.131381	0.171992	0.48633	0.232135	0.582739	0.998082	0.545926	0.016886	0.417026	0.00420079
WIPI1	0.182459	0.922772	1.01967	0.280059	0.51777	0.993023	2.3991e-08	7.16434e-11	0.223472	0.004211
BIVM	-0.306648	-0.557528	-0.914791	-0.21383	-0.396826	0.367968	5.41205e-05	7.12795e-14	0.214621	0.00422493
TMOD3	-0.0643035	0.372052	0.326424	0.323302	0.43001	0.998082	0.0215176	0.03311	0.0656607	0.00422824
ACO1	0.171483	0.289015	0.429569	0.24474	0.302376	0.76891	0.00988299	8.59737e-06	0.0430231	0.0042433
CAPZA2	0.0119216	0.318153	0.258433	0.407682	0.306529	0.998082	0.00419506	0.0155433	0.000143858	0.0042725
MAP4K4	0.181651	0.188627	0.418907	-0.0244645	0.33389	0.812462	0.18117	0.000116447	0.917117	0.0042984
DPYSL2	0.14802	-0.301109	0.0946664	0.29347	0.426609	0.993256	0.0766426	0.619681	0.0999887	0.00432064
SNRNP40	0.097446	0.0261827	-0.0370942	-0.0227675	-0.438569	0.998082	0.921943	0.863588	0.94243	0.00432201
STAU1	0.0252688	0.279385	0.364482	0.138045	0.33082	0.998082	0.0261495	0.000920069	0.389708	0.00433772
DUOX2	-0.278725	1.91144	1.86302	0.912546	1.79681	0.998082	0.00315708	0.00205715	0.266364	0.00436281
SENP3	0.0391903	-0.126261	-0.0300777	-0.172257	-0.322954	0.998082	0.388476	0.846999	0.225041	0.00439139
VAPA	0.124677	0.237707	0.307581	0.290686	0.242387	0.860294	0.00778708	9.44767e-05	0.000847988	0.00439296
ELOVL5	0.239149	0.307028	0.662291	0.196911	0.427312	0.784173	0.0693299	1.03195e-06	0.329783	0.00439757
HSPB7	-0.15478	-1.30286	-1.45919	-0.836653	-1.07033	0.998082	0.00103404	5.9203e-05	0.0399427	0.00445668
MOB3A	0.0180481	-0.0936089	-0.00691743	0.163931	0.407566	0.998082	0.664804	0.975622	0.413093	0.00446465
COPRS	-0.0195277	-0.0931234	-0.162385	-0.343581	-0.508465	0.998082	0.729789	0.436684	0.0987075	0.00447932
DKC1	-0.0718757	0.111541	0.125575	-0.288938	-0.523455	0.998082	0.684161	0.58509	0.212158	0.00448121
PTCH2	-0.120392	-0.574161	-1.01678	-0.541736	-0.791889	0.998082	0.0639644	0.000101085	0.0914632	0.00450127
PRKAR1A	0.0968068	0.18861	0.279248	0.146789	0.252544	0.975442	0.0573471	0.000915232	0.184994	0.00450827
LIMK1	-0.0688962	-0.15574	-0.250591	-0.447917	-0.398174	0.998082	0.393428	0.0872222	0.00216844	0.00450827
ABHD14A	-0.223456	-0.644739	-0.406681	-0.464531	-0.558351	0.959913	0.00171007	0.0391297	0.0322984	0.00451748
PMPCA	0.0360003	-0.069988	-0.00355149	-0.30058	-0.357396	0.998082	0.714155	0.98603	0.0335887	0.00451918
UBE2E2	0.018647	0.12976	0.404113	0.339335	0.345885	0.998082	0.433407	0.000380394	0.00952604	0.00454442
LOXL2	0.555464	0.103187	0.538418	-0.126278	0.559522	0.0690881	0.732824	0.00496859	0.696551	0.00455176
NDUFV2	0.129936	0.358201	0.535231	0.306541	0.373844	0.993504	0.009988	8.59737e-06	0.0418626	0.00455834
JAZF1	0.161815	0.138129	0.556486	0.418884	0.507686	0.998082	0.597592	0.00101735	0.0393288	0.00455834
DUSP2	0.260229	-0.212479	1.05738	-0.553937	1.0606	0.998082	0.723128	0.00343567	0.282903	0.00458269
TIMM44	-0.142115	0.140143	0.0381294	-0.255235	-0.329942	0.940758	0.337444	0.805925	0.0518128	0.00459729
PIGM	0.035381	-0.121342	-0.140402	-0.2712	-0.444379	0.998082	0.582638	0.44941	0.150334	0.00462277
ARF3	0.175205	0.552653	0.595839	0.2137	0.321618	0.815475	1.42772e-07	2.65294e-09	0.117557	0.00464367
ENPP4	0.0291591	0.343312	0.34411	0.578074	0.464632	0.998082	0.0639644	0.0405649	0.000494212	0.00464855
SF1	-0.220905	-0.196302	-0.106022	-0.419767	-0.389802	0.771348	0.247972	0.530173	0.00424338	0.00464855
TENC1	-0.262223	-0.404245	-0.703765	-0.0540307	-0.494933	0.839569	0.0347204	1.27854e-05	0.870143	0.00465979
HSD17B4	-0.141994	0.52624	0.602876	0.655635	0.502118	0.998082	0.00405852	0.00027743	0.000248009	0.00466808
C4orf19	-0.0399492	0.83142	0.842965	0.62922	0.696669	0.998082	0.000789257	0.000241309	0.0216964	0.00470223
UCK1	0.00313318	-0.0820292	-0.228245	-0.215714	-0.336997	0.998082	0.634021	0.0646261	0.124607	0.00475091
RANBP1	0.0531928	-0.1312	-0.202919	-0.26449	-0.407509	0.998082	0.502579	0.199543	0.128213	0.00477058
CROT	-0.239041	-0.774195	-0.887389	-0.404329	-0.688234	0.993156	0.00193239	9.55036e-05	0.178359	0.00478029
RBPMS	-0.149806	-0.00477144	0.268681	0.116073	0.406507	0.984818	0.986153	0.0752393	0.606279	0.00478655
NFKBIB	0.234755	0.732919	0.845438	-0.0230624	0.462976	0.882282	2.14672e-06	3.05752e-09	0.944961	0.00482624
PIK3C3	0.0746269	-0.0203532	0.0600836	0.305752	0.308398	0.998082	0.916168	0.675354	0.00957058	0.00482624
USP12	0.00819173	0.516929	0.528083	0.419023	0.423448	0.998082	0.000601276	0.000155333	0.0103489	0.00485141
EEFSEC	0.0317681	-0.396499	-0.362014	-0.440468	-0.395275	0.998082	0.00807301	0.00782331	0.00230777	0.00486236
XPR1	0.11816	0.44352	0.575038	0.432626	0.42884	0.998082	0.00499397	4.04373e-05	0.0085688	0.00490563
MDFI	0.0704218	-0.276545	-0.889413	-0.406016	-0.712749	0.998082	0.402207	0.000168443	0.199937	0.00491411
ANXA3	-0.0633905	0.575178	0.593334	0.482332	0.554921	0.998082	0.00481348	0.00160816	0.0296308	0.00491411
DUSP1	0.351038	0.0512281	0.622355	-0.159295	0.772156	0.940758	0.915135	0.0243939	0.732217	0.00491411
NCMAP	-0.0769138	0.321843	0.239759	0.620779	0.52612	0.998082	0.154083	0.259189	0.00109439	0.00492111
SGMS2	-0.0674249	0.219184	0.320195	0.274701	0.659301	0.998082	0.490047	0.217672	0.398592	0.00492604
TNRC6A	-0.252141	-0.154404	-0.387525	-0.172341	-0.426268	0.740087	0.442285	0.00911623	0.413093	0.00492613
OGN	0.0508597	-0.894452	-1.84488	-0.0773039	-1.29663	0.998082	0.087392	1.32926e-05	0.933793	0.00496089
SETD6	-0.328681	-0.272736	-0.384048	-0.38972	-0.768684	0.940758	0.449164	0.195623	0.260255	0.00496292
LYSMD3	-0.0434966	0.340139	0.479529	0.244867	0.397322	0.998082	0.0265963	0.000269398	0.156806	0.0049688
C22orf29	0.0562182	0.0410942	-0.251964	-0.330325	-0.399822	0.998082	0.858721	0.089857	0.0383959	0.0049688
HMOX2	-0.0212682	-0.0217137	0.134543	-0.276816	-0.384168	0.998082	0.927697	0.394096	0.0804994	0.0049688
BCL7A	-0.102146	0.202965	-0.0703106	-0.292955	-0.414179	0.998082	0.247972	0.705688	0.0770775	0.0049688
PDCD11	0.135592	0.160832	0.241573	-0.361263	-0.602991	0.998082	0.597643	0.32459	0.172982	0.00497061
PANX1	0.0155807	0.0984358	0.353093	0.0104704	0.350916	0.998082	0.587614	0.00332504	0.970016	0.00500995
KDM3A	0.161478	0.0183403	-0.00384994	0.411111	0.384449	0.95564	0.941297	0.986326	0.00498294	0.00504088
AVEN	-0.0661693	-0.246684	-0.236819	-0.128995	-0.512545	0.998082	0.283749	0.228085	0.636247	0.00505336
ANKRD40	-0.0710575	-0.0794433	-0.0703175	-0.277348	-0.273002	0.998082	0.558244	0.554498	0.00762531	0.00505349
ZFYVE26	-0.0383911	-0.0120452	-0.194797	-0.158215	-0.320864	0.998082	0.953512	0.106626	0.283719	0.00508059
DNAJA1	0.108312	-0.356331	-0.20203	-0.235762	-0.330817	0.998082	0.00331359	0.106146	0.0918782	0.00514193
MTATP6P1	-0.0183363	0.150661	0.11052	-0.0723422	-0.380959	0.998082	0.394084	0.504601	0.757188	0.00514574
RHBDD3	-0.0727351	-0.129328	-0.150425	-0.394599	-0.444386	0.998082	0.558054	0.417584	0.0234457	0.00514853
SUPT16H	0.00753358	-0.0738092	-0.123863	-0.144381	-0.378785	0.998082	0.719618	0.443258	0.452776	0.0052011
C6orf106	0.0215488	0.179785	0.158501	0.127708	0.205272	0.998082	0.0237246	0.0334464	0.153598	0.00524941
CCR10	1.25499	0.752664	0.665157	0.091688	1.44912	0.247552	0.288138	0.277562	0.933186	0.00525689
CLUH	-0.152876	0.0584226	0.0262557	-0.371375	-0.412506	0.983965	0.800967	0.904155	0.0236067	0.00525689
RHCG	-0.945523	0.542894	1.56357	-0.207318	1.79863	0.940758	0.569249	0.0150323	0.874491	0.00532766
PSMD6	0.0770363	0.025319	0.110299	-0.0666823	-0.287964	0.998082	0.88415	0.349707	0.688371	0.00532766
PFAS	-0.0292951	-0.417464	-0.365084	-0.451523	-0.637474	0.998082	0.112631	0.134789	0.0954476	0.00533053
HPSE	0.102873	-0.350253	0.506663	0.046602	1.05403	0.998082	0.529084	0.234736	0.95238	0.00535381
SLPI	0.184679	0.682378	1.09861	0.436997	1.52726	0.998082	0.332349	0.0521786	0.613265	0.00538761
KIAA1244	-0.162339	0.156495	0.197335	0.367177	0.517449	0.998082	0.543219	0.36043	0.0961099	0.00540449
H2AFX	-0.0355198	0.00287495	-0.187159	-0.297425	-0.399064	0.998082	0.991474	0.237981	0.074604	0.00540676
RAB2A	-0.0631768	0.312435	0.249173	0.262619	0.282488	0.998082	0.0026207	0.0128938	0.0190102	0.00547531
LRIG3	0.10001	0.585249	0.82694	0.414626	0.520504	0.998082	0.0020727	9.07203e-07	0.0550136	0.00547739
NCDN	0.0852895	-0.180218	-0.129487	-0.371903	-0.425758	0.998082	0.359522	0.480411	0.0276045	0.00547739
HSPBAP1	-0.100953	-0.305182	-0.314036	-0.505004	-0.701548	0.998082	0.332466	0.242748	0.0735656	0.00552725
FOXO1	0.226035	-0.0341723	0.483514	0.0985147	0.548322	0.965561	0.922001	0.0126579	0.774855	0.00553116
PKIB	0.0589756	0.536766	0.502438	0.461285	0.351052	0.998082	8.10292e-06	1.2482e-05	0.000267071	0.0055574
CCDC117	0.0325795	-0.251558	-0.241576	-0.20613	-0.289596	0.998082	0.0255927	0.0200178	0.0918782	0.0055574
TRMU	-0.0245886	-0.314474	-0.317703	-0.289946	-0.311746	0.998082	0.00760808	0.00311963	0.0179213	0.00559147
PYGO2	-0.0784151	-0.237255	-0.246745	-0.137944	-0.301783	0.998082	0.0488092	0.0231267	0.338515	0.00559147
TRIQK	0.0101007	0.3315	0.287968	0.571892	0.521944	0.998082	0.132568	0.156734	0.00413109	0.00565796
TIMELESS	-0.16823	-0.363206	-0.447231	-0.180185	-0.415494	0.966163	0.024247	0.00174618	0.378001	0.00568429
RASA4CP	-0.145683	0.361357	0.310467	0.80559	1.0546	0.998082	0.487347	0.508926	0.0698183	0.00568929
MYO5B	0.00343209	0.343245	0.359709	0.315467	0.501122	0.998082	0.0965264	0.0536988	0.153719	0.00569347
PABPN1	-0.0568978	-0.180774	-0.219236	-0.0947532	-0.297246	0.998082	0.152599	0.04555	0.557005	0.00571283
TTC33	-0.0680635	0.0565128	0.211153	0.386377	0.418002	0.998082	0.816593	0.203827	0.0195595	0.00573631
NAP1L3	-0.265509	-0.74613	-1.14962	-0.401298	-0.939441	0.998082	0.0454097	0.000304082	0.38203	0.0057655
NDEL1	-0.0226152	0.223411	0.225338	0.178255	0.350409	0.998082	0.134281	0.0907702	0.280383	0.0058057
GPR89B	-0.125792	-0.119807	0.000553489	-0.14977	-0.683145	0.998082	0.750297	0.999113	0.709357	0.0058057
FAM177A1	-0.100043	0.396243	0.613934	0.271746	0.451213	0.998082	0.0242949	4.15827e-05	0.179199	0.00580917
TFPI2	0.740178	0.413634	1.32957	-0.70825	1.12342	0.645683	0.450209	0.000462532	0.166657	0.00581037
PEAR1	-0.0669849	-0.401647	-0.711523	-0.314553	-0.875326	0.998082	0.314973	0.0250481	0.485126	0.00581037
CHERP	-0.124735	-0.142319	-0.139765	-0.404793	-0.428927	0.998082	0.49616	0.449085	0.0177617	0.00581037
CHM	-0.0216626	0.196026	0.072759	0.309786	0.378209	0.998082	0.252316	0.685783	0.0475663	0.00581037
PNPLA3	-0.240669	1.52964	1.31272	0.264413	0.715647	0.998082	1.438e-11	5.15163e-09	0.47641	0.00581425
TERT	-0.0967325	-0.594497	-0.822239	-0.8351	-1.02759	0.998082	0.200963	0.0299793	0.0425535	0.0058194
NLGN3	-0.257277	-0.830782	-1.09352	-0.44123	-1.28272	0.998082	0.117408	0.0166415	0.491439	0.0058294
KIF23	-0.168986	-0.272554	-0.258761	-0.0911613	-0.389376	0.942907	0.0879028	0.0771005	0.685852	0.00583234
SHB	0.137039	0.41911	0.532757	0.0437448	0.508725	0.998082	0.0374517	0.00251319	0.905173	0.00584951
PCMTD1	-0.114708	-0.132019	-0.153904	0.34159	0.400462	0.998082	0.508961	0.364043	0.0372937	0.00585333
IGSF3	0.156538	0.401348	0.427017	0.429486	0.524659	0.998082	0.0574084	0.0254734	0.0488448	0.00586072
GPR133	-0.0120791	0.0714682	0.770494	0.292224	0.968758	0.998082	0.905531	0.0298009	0.586981	0.00586072
MBD3	-0.0474758	-0.170104	-0.296542	-0.315692	-0.368893	0.998082	0.31269	0.0270251	0.0360616	0.00586489
UNC5CL	-0.015312	0.424864	0.570712	0.0549823	0.644684	0.998082	0.115381	0.0134439	0.906161	0.00586785
PHKG2	-0.14004	-0.183795	-0.0662528	-0.373394	-0.39397	0.98854	0.305256	0.719103	0.0154015	0.00588082
S100A9	1.4889	1.37922	1.98104	1.0238	2.93027	0.887317	0.302532	0.0741563	0.510563	0.005903
NVL	-0.0311459	-0.0525683	-0.152839	-0.0729629	-0.501326	0.998082	0.858323	0.480219	0.821112	0.00591238
KDM7A	0.00365049	0.477025	0.628101	0.417667	0.607661	0.998082	0.0503153	0.00304561	0.112901	0.0059267
TNFSF13	0.181384	0.503127	0.692449	0.494328	0.445354	0.973336	0.0023804	1.56875e-06	0.00327256	0.00593532
RBM4B	-0.177907	-0.381577	-0.467561	-0.12316	-0.421443	0.95564	0.0203718	0.00132489	0.593114	0.00593532
HMGB3	0.0564792	0.0418941	-0.0896721	-0.051528	-0.375877	0.998082	0.849439	0.599559	0.834221	0.00594446
CHST14	-0.0550253	-0.369742	-0.573996	-0.309244	-0.496809	0.998082	0.0671617	0.000726015	0.155443	0.00598864
GALK2	0.160661	0.190611	0.141545	0.389608	0.399869	0.975012	0.311329	0.417599	0.0132093	0.0059907
WDTC1	0.0137773	-0.0999863	0.0952761	0.099637	0.291566	0.998082	0.495372	0.455413	0.520379	0.00599896
LRRC20	-0.100091	-0.358169	-0.921301	0.0101727	-0.622377	0.998082	0.183388	8.60045e-06	0.985642	0.00604171
CHD4	0.0157553	-0.331317	-0.356699	-0.40506	-0.418994	0.998082	0.0478921	0.0186959	0.0154412	0.00607555
STOM	0.0316542	0.352895	0.79628	0.052934	0.701667	0.998082	0.266196	0.000956941	0.91786	0.00610717
NT5DC2	0.0105354	-0.227186	-0.284331	-0.121202	-0.27628	0.998082	0.0388684	0.00328203	0.376207	0.00610717
SLC11A2	-0.0622147	0.503829	0.456155	0.68374	0.639991	0.998082	0.0494323	0.0576856	0.0061983	0.00610717
RBPJ	0.0729071	0.0868626	0.0692006	0.322499	0.353682	0.998082	0.644997	0.679645	0.0242497	0.00612807
PGAM5	-0.0057531	0.127705	0.132131	-0.418622	-0.443015	0.998082	0.567407	0.491493	0.0176332	0.00614559
PSMC3	0.0572626	-0.0993531	-0.0652338	-0.183788	-0.325521	0.998082	0.542323	0.668089	0.214455	0.0061897
MAPK6	0.0980473	0.414015	0.519479	0.338144	0.363689	0.998082	0.00210086	1.73994e-05	0.0213411	0.00619028
PCDH8	-0.417773	-2.42487	-3.86255	-1.78744	-2.16964	0.998082	0.00588482	0.000117333	NA	0.00619028
ZFAND6	0.0578682	0.259947	0.285356	0.321881	0.24182	0.998082	0.00443473	0.000530141	0.000232897	0.00619028
SERINC1	0.0270622	0.228776	0.300972	0.309744	0.371383	0.998082	0.15035	0.0270755	0.0451444	0.00619028
DOCK11	-0.322167	-1.00241	-1.26804	-0.982314	-1.30984	0.998082	0.0576135	0.00618128	0.0760552	0.0061941
STX7	0.0545547	0.380635	0.306852	0.573816	0.523416	0.998082	0.0764778	0.132734	0.00476201	0.00624369
FGD6	-0.0406753	0.270987	0.242741	0.0823649	0.637154	0.998082	0.366915	0.370301	0.84781	0.00629434
IARS	0.127064	-0.210145	-0.291923	-0.276784	-0.468354	0.998082	0.332936	0.105721	0.193872	0.00629462
B3GALT1	-0.0434592	-1.60185	-1.66073	-1.12149	-1.21638	0.998082	0.000528944	8.08242e-05	0.0198043	0.00630192
GPRASP2	0.0012555	-0.751629	-0.992784	-0.484915	-0.838887	0.999289	0.0217289	0.000553115	0.201036	0.00630596
RASAL3	3.02504	0.16205	3.0836	0.413934	3.69411	0.381244	0.95683	0.0262911	NA	0.00630851
WDR5	0.0540993	0.071226	0.0853154	-0.320687	-0.373425	0.998082	0.729357	0.616868	0.0362729	0.00631354
TLR4	0.265471	0.157161	0.47115	0.487098	0.708239	0.984818	0.687009	0.0824086	0.115919	0.00633679
RBM45	-0.012673	-0.17041	-0.466866	-0.166095	-0.780594	0.998082	0.685773	0.120041	0.720799	0.00634102
C1orf123	0.0783708	-0.370435	-0.462526	-0.106299	-0.384033	0.998082	0.0133076	0.000446521	0.619953	0.00635234
NABP1	0.219575	-0.13705	0.448084	0.121896	0.537048	0.971804	0.644758	0.0221113	0.708949	0.00635891
PDDC1	-0.294331	-0.0433326	-0.234066	-0.358736	-0.417039	0.584725	0.861768	0.151647	0.0369262	0.00635891
SHC1	-0.024162	0.245698	0.399566	0.0706173	0.334751	0.998082	0.0742988	0.000479345	0.729813	0.00637779
URB1	-0.01684	0.0741433	0.0433716	-0.334056	-0.441923	0.998082	0.765642	0.84513	0.074604	0.00638857
LRRN2	-0.114391	-0.838119	-1.81114	-1.267	-1.62973	0.998082	0.251314	0.00187426	0.0616517	0.00639965
STX1B	-0.567224	-0.715877	-1.58875	-0.262273	-1.3869	0.959913	0.244527	0.000915232	0.751123	0.00640141
CLDN12	0.0415707	0.480663	0.54809	0.45491	0.403942	0.998082	0.00128668	5.48856e-05	0.00353195	0.00644732
TMED2	0.116741	0.288609	0.306428	0.215979	0.265673	0.947569	0.00388855	0.000823055	0.0537471	0.00644888
DENND1A	-0.0547554	0.0318143	0.202842	0.298099	0.559321	0.998082	0.930861	0.402066	0.25778	0.00644888
NDST3	-0.535596	-0.315394	-1.73771	-0.50956	-1.03834	0.870528	0.542023	6.76356e-07	0.30011	0.00645308
MAP3K1	0.0977633	0.276984	0.311555	0.403146	0.368592	0.998082	0.0686252	0.0211355	0.00494791	0.00655796
PHF20	0.171535	0.492596	0.603251	0.394759	0.415512	0.967049	0.00140397	1.27676e-05	0.0183312	0.00656881
PDLIM5	0.0703164	0.504386	0.56189	0.317293	0.355085	0.998082	6.4735e-05	1.72225e-06	0.0296616	0.0065819
TPT1	0.134982	0.239934	0.33009	0.353389	0.243791	0.834642	0.010534	6.13586e-05	6.47392e-05	0.0065819
ARHGAP32	-0.124123	0.255845	0.315242	0.346179	0.63479	0.998082	0.399719	0.220436	0.246099	0.0065819
SLCO2A1	0.0319798	0.526379	0.622034	0.585593	0.601471	0.998082	0.02657	0.00337628	0.0156916	0.00660253
TMEM51	-0.0651741	0.346933	0.575527	0.0927398	0.393071	0.998082	0.0280674	9.11085e-06	0.69351	0.00662693
WFDC2	0.0174222	0.836859	1.07261	0.479936	0.684983	0.998082	0.000908653	2.31479e-06	0.110579	0.00668583
CD55	0.101584	0.691344	1.09101	0.3047	0.866767	0.998082	0.048759	0.000226581	0.514931	0.00669999
ZFHX4	-0.713045	-0.247704	-1.43039	-0.477478	-0.89012	0.385166	0.591816	1.531e-06	0.2554	0.0067098
C12orf23	0.0470108	0.137734	0.137769	0.325118	0.304515	0.998082	0.336335	0.275203	0.0066496	0.0067098
CHD1L	-0.119474	-0.223863	-0.191391	-0.133939	-0.276001	0.951595	0.0451641	0.0687751	0.315555	0.00674045
PABPC4	0.00605318	-0.251975	-0.210446	-0.171514	-0.350314	0.998082	0.0834792	0.123857	0.315597	0.00674045
PPP2R5A	0.00882629	0.172055	0.209773	0.27442	0.303858	0.998082	0.207528	0.0719242	0.0272933	0.00675543
DNAJC24	-0.162823	-0.0982529	-0.271577	-0.352104	-0.50911	0.998082	0.728559	0.169761	0.0998195	0.00682666
RAB1A	0.0665357	0.213163	0.258031	0.320335	0.276731	0.998082	0.060142	0.0097716	0.00271599	0.0068488
POLR3B	0.00993348	0.149193	0.00736872	-0.1271	-0.463482	0.998082	0.507685	0.977618	0.623967	0.0068814
KDSR	0.0358713	0.251475	0.492117	-0.115718	0.332228	0.998082	0.0686614	8.899e-06	0.520342	0.00689386
SEPHS1	0.0367833	-0.16239	-0.180566	-0.0515107	-0.331344	0.998082	0.28756	0.170422	0.813081	0.00689386
DMD	-0.00272453	0.239753	0.375523	0.147424	0.623333	0.998082	0.431381	0.12563	0.693918	0.00690454
SLC52A3	-0.013049	0.532762	0.871516	0.611882	0.867087	0.998082	0.170395	0.00497295	0.110017	0.00704478
CREB1	-0.0497605	0.447425	0.532005	0.176887	0.564663	0.998082	0.0518994	0.00911037	0.576362	0.00704622
MMP3	0.557851	0.319881	2.06257	0.0720585	2.0544	0.998082	0.793677	0.00477472	0.965287	0.00707313
TRIOBP	-0.0451813	0.11848	0.137814	0.0635378	0.348182	0.998082	0.496916	0.35399	0.777623	0.00708368
KLF10	0.184853	-0.661891	-0.119368	0.00253877	0.348135	0.869207	5.44861e-08	0.439918	0.995051	0.00710365
SAE1	0.0323561	-0.067056	-0.0859298	-0.0229435	-0.273953	0.998082	0.650615	0.480719	0.908555	0.00710365
TRAF3IP1	-0.0583128	0.0190706	-0.0403522	-0.275432	-0.430413	0.998082	0.946637	0.853948	0.14801	0.00710365
CEP170B	-0.178012	-0.0958091	-0.104701	-0.539567	-0.356263	0.906896	0.609284	0.511543	2.88774e-05	0.00710613
C6orf120	0.0282446	-0.0205246	-0.00875495	-0.0473738	-0.266436	0.998082	0.901655	0.955509	0.778104	0.00711051
MAPK8	0.143964	0.479616	0.397384	0.270756	0.361372	0.980107	0.000277651	0.00163099	0.0812374	0.00712843
TNFRSF10B	0.103581	-0.00209019	0.478614	0.062378	0.37416	0.998082	0.993591	0.000193586	0.80148	0.00713019
P2RY11	-0.144176	0.00402514	-0.0602333	-0.409284	-0.603245	0.998082	0.99236	0.838169	0.115055	0.00715314
RBBP7	0.0635085	-0.0637761	-0.0680843	-0.0179471	-0.263245	0.998082	0.655274	0.573398	0.926134	0.00717288
CALB2	0.236687	1.29823	1.50304	1.03855	1.06102	0.998082	0.000985396	2.83459e-05	0.0160164	0.00717516
ING1	0.0134314	0.218472	0.218582	0.0419995	0.368944	0.998082	0.193893	0.13552	0.870189	0.00718837
GNPDA1	0.090188	-0.206434	-0.328776	-0.132678	-0.37159	0.998082	0.216472	0.0153954	0.498624	0.0072215
LRRTM1	-0.540323	-0.34913	-1.65618	-0.509354	-1.45965	0.981472	0.633565	0.00145367	0.47641	0.00722567
CCNG1	0.0847574	0.246797	0.444177	0.545061	0.316455	0.998082	0.0576135	3.60992e-05	9.30467e-07	0.00726018
ABHD17C	0.0327463	0.242533	0.451213	0.161777	0.353093	0.998082	0.107114	0.00020444	0.364207	0.00731584
PSME4	0.0798959	0.0529218	0.211572	-0.148161	-0.347581	0.998082	0.7932	0.119358	0.40517	0.00732051
ANKRD22	0.0584601	0.835619	1.09428	0.636567	0.71653	0.998082	0.00193239	4.86514e-06	0.0330682	0.00732532
HERC2P9	-0.304111	-0.572102	-0.588823	-0.536739	-0.418644	0.540329	0.000194947	3.4995e-05	0.000589703	0.00732541
FBXW2	-0.112029	-0.0178678	0.032547	-0.218902	-0.28916	0.981472	0.92366	0.823003	0.0786215	0.00732867
SRD5A3	-0.124856	0.950938	0.904667	0.768817	0.870468	0.998082	0.00414294	0.00356823	0.0351332	0.00733289
CSTB	0.0494721	0.879321	0.8502	0.39686	0.541918	0.998082	3.42885e-06	2.88843e-06	0.0961099	0.0073968
COX7A2	0.249662	0.332738	0.430117	0.410097	0.29213	0.294382	0.00264748	1.27676e-05	0.00013392	0.00739817
N6AMT1	-0.00856956	-0.151157	-0.406067	-0.0162797	-0.496226	0.998082	0.552532	0.0277237	0.966346	0.00739817
EPSTI1	0.576996	0.376925	0.58593	-0.0558359	0.750399	0.490461	0.291738	0.0388154	0.922875	0.00739967
PIDD	-0.275146	-0.742341	-0.754848	-0.321199	-0.514681	0.862608	0.000105139	1.91014e-05	0.16482	0.0074303
FAHD2B	-0.0472983	-0.709482	-0.950874	-0.38503	-0.880578	0.998082	0.0495088	0.00233768	0.371177	0.0074515
AIMP2	0.114012	-0.0225866	0.0193199	-0.318175	-0.485881	0.998082	0.944267	0.945031	0.13753	0.0074515
HOXC4	-0.168047	-0.079881	-0.617874	-0.34582	-0.774555	0.998082	0.862748	0.0321028	0.369147	0.00750993
FAM65C	-0.0480713	-0.388312	0.287367	-0.242657	0.797418	0.998082	0.311179	0.415102	0.601311	0.00750993
TOMM22	0.107412	-0.17193	-0.0821499	-0.0723912	-0.318165	0.998082	0.23507	0.572946	0.705076	0.00750993
HMGCR	0.120456	0.974648	0.913464	0.595961	0.394343	0.998082	2.39385e-14	4.16618e-13	3.61274e-05	0.00756587
LIX1	-0.27658	-0.649924	-2.11881	-0.419423	-1.17748	0.998082	0.216894	1.47539e-07	0.500702	0.00761984
TNIP3	1.24599	3.23874	3.57932	0.464161	2.29449	0.911461	5.03815e-05	1.09858e-06	NA	0.0076731
BRF1	-0.121073	-0.0543004	-0.325762	-0.48704	-0.46148	0.998082	0.845422	0.0666721	0.00810847	0.00767322
CAP1	0.0855389	0.305358	0.44113	0.176523	0.313154	0.998082	0.0130305	3.75636e-05	0.234769	0.00769258
KAL1	-0.0330328	-1.00271	-1.10579	-0.799593	-0.981848	0.998082	0.00897322	0.00145209	0.0570336	0.00770219
PKP2	0.0622147	0.346401	0.36123	0.246677	0.323213	0.998082	0.00555557	0.00156882	0.0793221	0.00771741
MANBAL	0.0510846	-0.130931	-0.136312	-0.116821	-0.255966	0.998082	0.274073	0.186416	0.35582	0.00772257
SH3BP1	-0.0067755	0.214314	0.514534	0.120829	0.391202	0.998082	0.230799	0.000133648	0.588261	0.00777455
PGM2L1	-0.0689814	0.83124	1.05148	0.218937	0.912582	0.998082	0.0224298	0.00107278	0.693614	0.00777455
ORC6	-0.241102	-0.106248	-0.117791	-0.141184	-0.488853	0.911461	0.696147	0.605279	0.615856	0.00781676
NUDT11	0.0486372	-0.592709	-0.61835	-0.594674	-0.65705	0.998082	0.0254642	0.00973866	0.0274593	0.00781934
SOX4	0.0424765	-0.251437	-0.485547	-0.202826	-0.363328	0.998082	0.105165	0.000109284	0.240393	0.0078392
TIMM23B	0.047584	0.146881	0.192787	-0.0617339	-0.248153	0.998082	0.180367	0.035465	0.672698	0.0078392
CDKN1A	0.253309	0.415023	0.667919	0.28805	0.604585	0.966163	0.109206	0.00189703	0.344708	0.00787162
SLC23A2	-0.0329319	-0.176947	-0.155001	-0.336327	-0.40779	0.998082	0.365871	0.376753	0.0514177	0.00791741
NCL	0.004375	0.0339768	0.0331404	-0.185474	-0.393047	0.998082	0.890648	0.875673	0.351391	0.00796671
VAV1	1.18958	-0.850565	1.18692	-0.395853	1.72074	0.645888	0.479152	0.081626	NA	0.00799303
ZNF786	0.00984953	-0.127551	-0.172737	-0.511264	-0.52633	0.998082	0.652577	0.446588	0.0148437	0.00800208
NPIPA7	-0.0503519	-0.505127	-0.640767	-0.152998	-0.30416	0.998082	3.08237e-06	1.41419e-10	0.306395	0.00800888
ARG2	0.279741	0.478789	0.697858	0.728095	0.584284	0.940758	0.0480637	0.000672589	0.00113333	0.00800888
DNAH1	-0.0293139	-1.14608	-0.804994	-1.01686	-0.735979	0.998082	1.75808e-05	0.00232302	0.000231838	0.00800888
COQ10A	-0.0964209	-0.397724	-0.307698	-0.324542	-0.514222	0.998082	0.068446	0.121975	0.144896	0.00800888
SGTA	0.0143964	0.0605002	0.0259649	-0.300573	-0.326289	0.998082	0.745214	0.881542	0.0264993	0.00800888
DUSP22	0.123422	0.235547	0.497091	0.19978	0.326968	0.989824	0.0981216	7.31839e-06	0.187326	0.00802801
REEP5	0.124329	0.394387	0.42595	0.140438	0.351354	0.994877	0.00345422	0.000540494	0.451029	0.0080548
POP5	0.0491638	-0.388998	-0.382592	-0.161038	-0.398425	0.998082	0.014857	0.0081209	0.423786	0.0080548
ACVR2A	0.132884	0.252166	0.232163	0.323483	0.324856	0.976477	0.0676462	0.0656862	0.0138958	0.0080548
MYH9	0.0688486	0.175375	0.179063	-0.0598628	0.250318	0.998082	0.101018	0.0657083	0.694997	0.0080548
VPS37C	0.0301196	0.105002	0.028787	0.0333613	0.301343	0.998082	0.499788	0.855319	0.87458	0.0080548
LYAR	-0.081767	0.266263	0.337879	-0.0755121	-0.497794	0.998082	0.233825	0.0742219	0.819535	0.00806951
GNAI3	0.0971267	0.157331	0.290845	0.172653	0.18944	0.906632	0.0446654	5.79922e-06	0.0285513	0.00807669
KLF13	0.247127	0.281571	0.291932	0.16257	0.278388	0.262666	0.0103488	0.00357942	0.215708	0.00810911
SSR1	0.0784999	0.248742	0.254972	0.197952	0.256519	0.998082	0.0144182	0.00627917	0.0778934	0.00810911
PTGR2	-0.0697769	-0.0298915	0.0528863	0.652453	0.485992	0.998082	0.928059	0.837372	0.000335085	0.00810911
C2CD4B	0.0986809	1.11692	1.21371	0.155848	0.883148	0.998082	0.00072863	5.91745e-05	0.794623	0.00811825
GTF2IRD2	-0.476713	-0.731911	-0.833106	-0.514038	-0.658272	0.570995	0.00446019	0.000309394	0.0661563	0.00815676
TRIM62	-0.062588	0.255583	-0.169679	-0.477086	-0.454581	0.998082	0.201537	0.379896	0.00817228	0.00817714
TAOK2	-0.151065	0.0697677	-0.0622844	-0.323367	-0.260506	0.808757	0.614563	0.610462	0.00121993	0.00817714
CNIH1	0.117775	0.258003	0.237192	0.297426	0.22231	0.881334	0.00245899	0.0029977	0.000380088	0.00819451
MAD1L1	-0.221753	-0.648414	-0.775396	-0.725273	-0.631324	0.993756	0.00976127	0.000474819	0.00335202	0.00820449
PTGES3P1	-0.249521	0.742713	1.185	0.225029	1.16464	0.998082	0.166862	0.00492418	0.776766	0.00821085
IDO1	0.367755	0.968409	2.8372	0.414691	2.66197	0.998082	0.516418	0.00336604	NA	0.00821483
TAF15	-0.254777	-0.312213	-0.614667	-0.383733	-0.383339	0.666774	0.0487971	2.42159e-06	0.0144415	0.00826303
SCRIB	-0.206064	-0.160212	-0.414896	-0.242291	-0.409166	0.90782	0.428994	0.00523242	0.207248	0.00826303
GAS6	0.00677648	0.154356	0.372047	0.387853	0.406007	0.998082	0.456505	0.0134439	0.0204293	0.00826303
QPCT	0.579681	0.324707	0.824991	-0.524702	1.79747	0.998082	0.76875	0.290243	0.65228	0.00826303
DPM2	0.0561623	-0.25828	-0.102318	-0.198742	-0.285356	0.998082	0.0278671	0.410689	0.111289	0.00826303
PSEN1	0.0140848	0.327373	0.431031	0.142753	0.269166	0.998082	0.00137053	2.23319e-06	0.276795	0.00827203
FTSJ3	0.133409	0.0213121	-0.0781064	-0.224426	-0.41593	0.998082	0.939112	0.699008	0.261451	0.00828866
WDFY1	0.00700425	0.248139	0.295037	0.227876	0.260772	0.998082	0.0171861	0.00146542	0.039779	0.00829833
CPSF1	-0.397251	-0.822947	-0.888318	-0.321235	-0.684476	0.805022	0.00177975	0.000220763	0.349251	0.00833008
TMCO4	-0.0856009	0.332147	0.256188	0.446566	0.508093	0.998082	0.142943	0.229132	0.0388204	0.00841865
TMEM45A	0.0079358	-0.275342	-0.149974	0.247574	0.443708	0.998082	0.16949	0.456136	0.246202	0.00841865
SLC39A3	0.0589853	-0.0165467	-0.116769	-0.329388	-0.50597	0.998082	0.960697	0.624896	0.150574	0.00846582
TDRKH	0.106439	0.717416	0.538479	0.467941	0.515305	0.998082	0.000162211	0.00366127	0.0283564	0.00848758
PRRG1	0.0580682	0.565024	0.839584	0.51338	0.444203	0.998082	0.000755531	1.10375e-08	0.00357249	0.00853874
SMPD4	-0.153947	-0.242446	-0.129574	-0.302056	-0.344145	0.951122	0.101678	0.392404	0.0393288	0.0085922
PDK1	0.170263	0.393227	0.329074	0.477209	0.573899	0.998082	0.115917	0.158801	0.0558352	0.00860276
P2RY1	-0.427545	-0.31944	-1.12588	-0.354521	-0.871081	0.924743	0.464853	0.000237261	0.443735	0.00870783
SMAD2	0.0688386	0.41735	0.32197	0.240462	0.306661	0.998082	0.000264919	0.00378752	0.0739847	0.00872561
CBX2	0.00847672	-0.101472	-0.330239	-0.116727	-0.41574	0.998082	0.65878	0.0375852	0.632872	0.00875106
A4GNT	0.557743	1.82709	1.97535	1.65583	1.31289	0.967049	0.000162211	1.16609e-05	0.00117996	0.00884271
HARS	0.108451	-0.143585	-0.112104	-0.298095	-0.276506	0.981472	0.269318	0.348511	0.00762531	0.00884271
RPUSD2	-0.0234306	0.152425	0.0164999	-0.135299	-0.489662	0.998082	0.534865	0.954525	0.624456	0.00885769
TESK2	0.117519	0.217219	-0.0160452	0.598959	0.562121	0.998082	0.465091	0.963561	0.0079632	0.0088894
RAB33B	-0.105308	0.0186532	0.151128	0.139412	0.40527	0.998082	0.947633	0.407267	0.538874	0.0089122
CDC123	0.0990546	0.0498545	0.137179	-0.0448454	-0.247717	0.980658	0.725347	0.169165	0.780737	0.00894978
AMER1	-0.0851965	0.399675	0.139491	0.0324653	-0.448301	0.998082	0.024247	0.486698	0.922388	0.00895072
RBM26	-0.0440995	-0.167668	-0.214628	-0.0593935	-0.275204	0.998082	0.178824	0.0426177	0.729813	0.00895136
BATF3	1.29261	2.11377	2.5179	0.634958	2.02553	0.761451	0.00999879	0.000347472	NA	0.00895981
JAK3	0.144588	-0.0299047	0.405856	-0.152957	0.621039	0.998082	0.945259	0.103584	0.694204	0.00895981
BIRC5	-0.0652097	-0.121167	-0.206267	-0.005779	-0.448456	0.998082	0.617508	0.279196	0.990489	0.00895981
CEACAM3	1.10497	-0.0826795	0.675657	-0.100375	1.94667	0.848295	0.95557	0.45947	NA	0.00895981
STAU2	0.0215526	0.367332	0.419585	0.342346	0.427528	0.998082	0.0382174	0.00794045	0.0677573	0.00896096
NCOA5	0.00657714	-0.304264	-0.466898	-0.26217	-0.275525	0.998082	0.00518955	7.2828e-07	0.0216853	0.00896561
SELENBP1	-0.0302306	-0.549819	-0.588041	-0.208077	-0.444466	0.998082	0.00134188	0.000176291	0.35582	0.00900188
CAPRIN1	0.033447	0.0265065	0.000407876	-0.00517175	-0.249349	0.998082	0.863502	0.998405	0.982462	0.00900909
TFRC	0.00961547	0.699628	0.793269	0.631192	0.601972	0.998082	0.00257001	0.000178034	0.0108875	0.00901184
SUSD5	0.0341553	-0.955554	-0.526861	-0.767199	-1.1247	0.998082	0.0469023	0.242089	0.115355	0.00901184
SSRP1	0.039874	-0.166092	-0.110323	-0.14539	-0.290222	0.998082	0.213362	0.391163	0.318809	0.00901184
EAF2	0.0967524	1.07625	1.11143	0.889407	0.926436	0.998082	0.00269899	0.000549811	0.0191286	0.00902895
IER3IP1	0.125804	0.370151	0.401888	0.26172	0.353763	0.996604	0.00820921	0.00157416	0.0983197	0.00903858
TRIAP1	0.159878	-0.104459	0.0401228	-0.0583609	-0.38533	0.970735	0.616045	0.840632	0.822503	0.00904396
TMEM45B	-0.117329	0.579889	0.537448	0.510043	0.752282	0.998082	0.0690487	0.0704222	0.139622	0.00905648
SCARF1	0.0197625	0.382943	1.69146	-0.109306	1.63379	0.998082	0.684455	0.00464485	0.931793	0.00909849
CDC42SE1	0.0646482	0.086653	0.425794	0.0992783	0.394532	0.998082	0.701582	0.00304732	0.683275	0.00916802
ZNF346	-0.193874	-0.181552	-0.457174	-0.454782	-0.522179	0.990193	0.495372	0.0191133	0.0386887	0.00918277
SLC39A8	0.526484	-0.0113433	1.3609	-0.027351	1.03595	0.911461	0.988514	0.000176719	0.978374	0.00920692
VPS4A	0.0311172	-0.106676	-0.0396846	-0.333299	-0.258549	0.998082	0.40372	0.761033	0.000827847	0.00922199
FADS1	0.0149607	0.911741	0.842757	0.502794	0.388171	0.998082	2.15462e-12	4.629e-11	0.000861043	0.00922804
BTN2A2	0.0783046	-0.102847	0.475833	0.133009	0.408991	0.998082	0.674663	0.00119753	0.569778	0.00923132
SORD	-0.0759306	1.17527	1.24083	0.734478	0.670452	0.998082	7.04683e-07	3.8977e-08	0.00753638	0.00926517
TARDBP	0.0905028	0.137898	0.199911	-0.000695918	-0.215	0.967918	0.148705	0.0121679	0.998269	0.0092689
TPST1	0.262786	0.256264	0.361077	0.262287	0.353529	0.577172	0.100168	0.00532899	0.0965933	0.00930612
ADAMTSL4	0.0176024	0.312314	0.682483	0.508351	1.01923	0.998082	0.56799	0.095271	0.327452	0.00930612
TMBIM4	0.0935684	0.371652	0.350243	0.272174	0.328414	0.998082	0.00378189	0.00350057	0.0581405	0.00931778
RP11-1220K2.2	0.0032111	0.867661	0.762921	0.898993	1.06256	0.998843	0.0513899	0.0697459	0.0536021	0.00931778
MID1IP1	-0.233497	-0.195774	-0.201488	-0.309115	-0.38969	0.784173	0.293235	0.211284	0.0687798	0.00931778
MFN2	0.0500909	0.00682807	0.068689	-0.27745	-0.277649	0.998082	0.971827	0.60458	0.0163026	0.00931778
HNRNPAB	0.106783	0.587099	-0.110094	-0.849022	-0.403573	0.998082	6.80345e-05	0.561274	1.61462e-09	0.00933981
BSDC1	-0.0128082	-0.0434664	0.106916	0.0991928	0.281106	0.998082	0.79939	0.396611	0.529605	0.00936839
ENC1	-0.0209813	0.354277	0.511117	0.0869887	0.317223	0.998082	0.00443154	2.6612e-06	0.649938	0.00938052
NADK	-0.165603	-0.0620292	-0.0329895	-0.303356	-0.313239	0.887317	0.731812	0.841071	0.0208441	0.00942853
PPFIA4	-0.204985	-0.0620426	0.0261267	0.547167	0.884813	0.998082	0.916939	0.961586	0.193609	0.00944704
SELK	0.278213	0.247613	0.482424	0.370283	0.392345	0.620883	0.166731	0.000549811	0.0258044	0.00944957
NR5A2	0.0847067	0.477482	0.458488	0.659419	0.622832	0.998082	0.0741116	0.0625656	0.0103489	0.00950373
GMPPA	0.0498374	-0.0415639	0.0217709	0.271972	0.342278	0.998082	0.848732	0.913374	0.0726584	0.00950373
CCDC77	-0.122334	-0.38314	-0.491826	-0.0823778	-0.58577	0.998082	0.144527	0.0291075	0.834649	0.00957129
PWWP2A	-0.0478818	0.393855	0.250226	0.344806	0.389247	0.998082	0.0119795	0.111416	0.0403482	0.00957129
KDELC1	0.124596	-0.421333	-0.571754	-0.0630063	-0.470266	0.998082	0.0314385	0.000752734	0.844791	0.00962398
BAIAP2L1	-0.13004	-0.0273647	0.011858	0.203479	0.399508	0.998082	0.918002	0.960946	0.315964	0.00966649
C16orf70	0.0154819	-0.122521	-0.467092	-0.239441	-0.406815	0.998082	0.576073	0.0014663	0.210919	0.00971814
PTGFR	-0.149872	-0.733294	0.496642	-0.743135	1.1093	0.998082	0.213749	0.314457	0.20254	0.00973586
PNPT1	-0.0349045	0.0508469	0.0485137	-0.302139	-0.541341	0.998082	0.88299	0.867986	0.252282	0.00973586
DCAKD	-0.116554	-0.438214	-0.569943	-0.385507	-0.656755	0.998082	0.133902	0.0223689	0.217439	0.00980698
PARG	-0.140627	-0.348138	-0.352435	-0.136812	-0.484814	0.998082	0.10034	0.0656944	0.634933	0.00980698
MLST8	-0.0315988	-0.0940896	-0.225371	-0.237519	-0.374583	0.998082	0.653839	0.13895	0.173154	0.00980698
LATS2	0.170752	0.00398326	0.461061	-0.0465605	0.471767	0.996604	0.990856	0.00900274	0.895548	0.00984772
MRPS18A	0.103144	0.341235	0.409646	0.347119	0.324248	0.998082	0.00886117	0.000381552	0.00905878	0.00987321
NOP2	0.080408	0.162345	0.239213	-0.308234	-0.441148	0.998082	0.465698	0.186627	0.125875	0.00987321
NOP14	0.120422	0.142844	0.148181	-0.262757	-0.390816	0.998082	0.472296	0.39284	0.144435	0.00987321
SRXN1	0.057765	-0.0719187	0.00602242	-0.127717	-0.301872	0.998082	0.673871	0.973759	0.415141	0.00987321
SC5D	0.0173224	0.876321	0.886359	0.513529	0.42583	0.998082	2.55791e-09	4.72804e-10	0.00267081	0.00988652
FGFBP3	0.133744	0.0421893	-0.368394	-0.211278	-0.639713	0.998082	0.917242	0.149496	0.539349	0.00988941
MYCBP2	-0.205549	-0.60334	-0.708743	-0.244819	-0.407738	0.916428	7.21227e-05	4.46364e-07	0.211056	0.00988982
METAP1D	-0.440739	-0.812124	-0.781765	-0.440375	-0.802743	0.848295	0.0135764	0.00944549	0.253931	0.00991603
STAG2	-0.0407579	0.115449	0.190485	0.278429	0.33032	0.998082	0.501342	0.163962	0.0560283	0.00992314
DDIT4L	0.216682	0.189238	0.590139	0.5291	1.28568	0.998082	0.818373	0.299537	0.453956	0.00992314
DHX34	-0.0567606	-0.173738	-0.343258	-0.42691	-0.342691	0.998082	0.289699	0.00705201	0.00153629	0.00996843
HMGB1	0.0772299	-0.00830459	-0.0806278	0.0171809	-0.269922	0.998082	0.965096	0.522973	0.93406	0.00999433
KPNA2	0.00422997	-0.0188196	0.0222976	-0.063626	-0.277479	0.998082	0.918157	0.883889	0.715167	0.00999433
ZBTB9	-0.0733522	0.000225409	-0.025032	-0.210652	-0.442606	0.998082	0.999308	0.920404	0.341261	0.00999433
KSR1	-0.108656	-0.327436	0.178186	0.00604661	0.493478	0.998082	0.147734	0.429575	0.991496	0.0100022
YIPF4	0.111921	0.282967	0.300386	0.280517	0.416042	0.998082	0.128257	0.0706458	0.146822	0.0100402
KATNB1	0.083082	-0.104514	-0.330579	-0.125063	-0.468127	0.998082	0.696276	0.0740056	0.654952	0.0100402
WDYHV1	0.202454	0.532316	0.84405	0.477122	0.460577	0.966163	0.00342035	3.20567e-08	0.0113658	0.0101429
URB2	-0.155738	0.356691	0.274521	-0.281367	-0.579372	0.998082	0.169278	0.259344	0.341336	0.0101566
UBE2J1	0.0781889	0.350577	0.38344	0.162296	0.296504	0.998082	0.00254859	0.000290007	0.270938	0.0102103
IL11RA	0.0725362	-0.62185	-0.987732	-0.648945	-0.698027	0.998082	0.032936	7.06817e-05	0.0298918	0.0102696
C15orf57	0.175057	0.394315	0.384407	0.320681	0.450116	0.987477	0.0373556	0.0267975	0.118233	0.0103099
HIVEP1	0.283768	0.0878966	0.601015	-0.10227	0.517488	0.88055	0.780722	0.00149388	0.768496	0.0103368
SPATS2L	0.102885	0.106211	0.0534121	0.272986	0.320193	0.998082	0.529196	0.744592	0.0541533	0.0103481
TMEM156	-0.230899	-0.0735022	1.23005	-0.16043	1.58736	0.998082	0.953466	0.0508296	0.899943	0.0103646
ZBTB39	-0.00829657	-0.273622	-0.0973996	-0.246293	-0.39669	0.998082	0.123677	0.606702	0.182914	0.0103646
JAM2	1.13528	0.240554	1.03076	0.279054	1.17505	0.185844	0.731429	0.0230402	0.710421	0.0103741
PRRC1	0.0581737	0.240053	0.311857	0.166429	0.236618	0.998082	0.0126479	0.000225984	0.125912	0.0103994
DYM	0.0722879	0.156115	0.094208	0.417328	0.427897	0.998082	0.483434	0.658631	0.0217669	0.0104268
TMBIM1	-0.0216312	0.310702	0.314713	0.316132	0.519838	0.998082	0.198573	0.14207	0.208658	0.0104469
RUVBL1	0.0685954	-0.292118	-0.132513	-0.137571	-0.447095	0.998082	0.148121	0.52727	0.60408	0.0104476
FXR1	0.112695	0.203838	0.340235	0.427482	0.349737	0.998082	0.213003	0.0100018	0.00243641	0.010448
EGFR	0.118256	-0.164756	0.106626	0.0829505	0.46133	0.998082	0.493089	0.638491	0.793881	0.0104829
YPEL2	-0.0835831	0.52174	0.620015	0.496262	0.661911	0.998082	0.0678741	0.0138319	0.101523	0.0104933
GRWD1	-0.0880884	0.328987	0.373811	-0.226939	-0.425453	0.998082	0.0697358	0.0201674	0.285074	0.0104933
ZWINT	-0.0667666	-0.205596	-0.291677	-0.128996	-0.427983	0.998082	0.324919	0.0913694	0.614352	0.0104933
LST1	2.7541	0.397662	0.408593	-0.277208	2.07683	0.00455112	0.776426	0.712195	NA	0.0104933
BLMH	0.0820172	-0.26732	-0.232035	-0.190544	-0.292752	0.998082	0.0291843	0.0425411	0.162948	0.010495
TCP1	0.0846307	-0.122792	0.0467289	-0.108487	-0.202148	0.974366	0.190225	0.636907	0.284983	0.0105163
MLXIPL	-0.0854043	-0.553709	-0.752896	-0.475632	-0.954626	0.998082	0.215524	0.0476908	0.316806	0.0105505
LANCL2	-0.0477036	0.169155	0.16879	-0.216333	-0.440772	0.998082	0.441383	0.384219	0.33694	0.0106705
DACT3	0.0809998	-0.38229	-0.58543	-0.500794	-0.527821	0.998082	0.100255	0.00273307	0.0267946	0.0107196
ABTB2	0.229159	1.02422	1.45499	0.241429	0.62667	0.997712	7.32075e-06	1.1455e-12	0.491043	0.0108097
MMAB	0.0832294	0.657062	0.547265	0.43814	0.277334	0.998082	2.15462e-12	4.02222e-09	1.97812e-05	0.0108352
PTPRK	0.0359212	0.219924	0.211088	0.137901	0.210217	0.998082	0.0111213	0.00803592	0.164739	0.0108542
GCG	0.491444	-0.23782	0.979245	-0.0565639	2.07306	0.998082	0.860401	0.281906	0.978085	0.010894
SERTAD2	-0.122343	-0.0192825	0.122701	0.138605	0.375655	0.998082	0.942233	0.486698	0.515091	0.0109475
UBE2B	0.0902133	0.299899	0.45189	0.258608	0.274113	0.998082	0.00680715	2.00143e-06	0.0280484	0.0109804
TMPRSS4	-0.0115132	0.254917	0.357143	0.270717	0.477827	0.998082	0.267593	0.0623992	0.2554	0.0109995
ALYREF	0.140018	-0.112222	-0.0358017	-0.362814	-0.352269	0.983722	0.551456	0.848849	0.0140197	0.0110127
CCDC137	-0.27233	-0.160119	0.00434263	-0.500771	-0.41531	0.708816	0.447938	0.986478	0.00267081	0.0110708
RPS6KB2	-0.0191799	-0.236931	-0.12966	-0.242278	-0.343907	0.998082	0.126768	0.405106	0.126665	0.011087
ISLR	0.16029	-1.13926	-1.42726	-0.753069	-1.00586	0.998082	0.00462309	7.54423e-05	0.103348	0.0110932
MKNK2	0.0721451	0.318873	0.400442	0.126888	0.409225	0.998082	0.0730297	0.0100572	0.607611	0.0111311
NDUFV2P1	0.0353451	0.484556	0.557288	0.275236	0.562722	0.998082	0.0472389	0.0089026	0.352477	0.0111435
SMARCA1	0.116511	0.0610911	0.254168	0.252671	0.268004	0.966526	0.696147	0.0132117	0.0298918	0.0111729
B4GALT4	0.0931107	0.202648	0.312744	0.273164	0.315469	0.998082	0.164283	0.00908177	0.0517914	0.0112573
ARRDC4	-0.073843	-0.142541	-0.310425	-0.341865	-0.521218	0.998082	0.622409	0.152662	0.16985	0.0112573
DHRSX	0.129698	0.305808	0.239349	0.234127	0.48805	0.998082	0.180311	0.259769	0.362402	0.0113476
GPR176	0.977442	0.472167	1.46924	-0.686532	0.96584	0.136232	0.340672	1.27854e-05	0.172636	0.0113523
ICMT	-0.0200217	-0.0917191	-0.122834	-0.186955	-0.354126	0.998082	0.64706	0.453323	0.299947	0.0113523
CYP2U1	0.193704	-0.390538	-1.16255	-0.230411	-0.898821	0.998082	0.371349	0.000380394	0.655524	0.0114218
FDCSP	0.937415	2.7116	4.73262	0.527671	3.72453	0.998082	0.11278	0.000404566	NA	0.0114383
TM4SF1	0.222149	0.457559	0.637465	0.273616	0.553716	0.984818	0.0544659	0.00188187	0.347165	0.0114474
ASB7	0.0793918	0.231191	0.216231	0.197032	0.283804	0.998082	0.0668671	0.057107	0.133151	0.0114845
PYCRL	-0.159971	0.0264603	-0.189386	-0.698992	-0.578752	0.998082	0.946742	0.468709	0.00259173	0.0114901
CCSER1	-0.0260397	0.529803	0.595617	0.665633	0.564522	0.998082	0.0258947	0.00473825	0.00386766	0.0115221
PLEKHA1	0.0171684	0.225719	0.254817	0.275602	0.468036	0.998082	0.329998	0.201849	0.235021	0.0115428
SLC15A3	0.517802	0.0640818	0.556714	-0.127649	1.02326	0.940758	0.933049	0.21439	0.874007	0.0115629
F3	-0.0747089	-0.223573	0.778205	-0.201571	1.05635	0.998082	0.721985	0.0691461	0.779974	0.0115811
CGNL1	-0.0288771	-0.019212	0.0774638	0.305669	0.415454	0.998082	0.948118	0.719103	0.112488	0.0116298
RAMP2	-0.187274	-0.476661	-0.753264	-0.518823	-0.673979	0.998082	0.109771	0.00268893	0.0797025	0.0117006
FBXO16	0.508007	0.46072	0.119546	0.521133	0.879608	0.862789	0.298931	0.804728	0.231205	0.0117006
SLX4	-0.274435	-0.318948	-0.45064	-0.406384	-0.440233	0.762894	0.105815	0.00675544	0.032353	0.0117006
MTERFD3	-0.116688	-0.13408	-0.506563	0.025242	-0.582614	0.998082	0.691549	0.0261605	0.955066	0.0117006
IL17REL	-0.132657	1.67318	2.43489	0.323442	1.74444	0.998082	0.0240672	5.60375e-05	NA	0.0117075
MRPL3	0.0612502	-0.0488023	-0.0103763	-0.120803	-0.310726	0.998082	0.797673	0.957583	0.485126	0.0117097
ZNF462	0.0244362	-0.618415	-0.721618	-0.121867	-0.393267	0.998082	3.90457e-05	2.24232e-07	0.605851	0.011772
HINT1	0.194743	0.269128	0.408705	0.44066	0.290151	0.704742	0.0272347	9.09725e-05	8.45791e-05	0.0117771
MORF4L1	0.110581	0.14373	0.206923	0.216059	0.150853	0.608433	0.0226856	0.000145614	0.000236449	0.0117771
TMTC4	-0.00105417	-0.204396	-0.28362	-0.0641197	-0.262615	0.998329	0.0827017	0.00403137	0.686652	0.0117771
TMEM80	-0.269464	-0.397154	-0.763848	-0.217211	-0.537439	0.934171	0.09898	0.000104774	0.454568	0.0117968
NFE2L1	0.0345268	0.305496	0.26466	0.144446	0.364528	0.998082	0.0513899	0.0745553	0.478857	0.0117968
CTD-3214H19.16	6.1638	6.65259	7.78442	0.261673	7.50219	0.439557	0.0368997	0.0061915	0.970574	0.0118249
CCNL1	0.163215	-0.0206584	0.360297	0.210674	0.386138	0.976477	0.939244	0.0159772	0.285292	0.0118921
SPSB1	0.180488	0.311646	0.518658	0.200364	0.602885	0.998082	0.29901	0.0290801	0.577622	0.0119361
SCN1B	0.106826	0.485161	1.39454	-0.177405	1.39159	0.998082	0.55934	0.00994709	0.872105	0.0119825
DDX39A	0.0709264	-0.046944	0.0478497	-0.245786	-0.375026	0.998082	0.841054	0.810008	0.17059	0.0119837
LUC7L	-0.032022	-0.538518	-0.387301	-0.151838	-0.343436	0.998082	3.86425e-05	0.00268848	0.413109	0.0119934
GATA3	0.559506	0.0486216	0.394017	-0.439013	1.06557	0.911461	0.951297	0.437312	0.4801	0.011996
PEAK1	-0.0890797	0.0803771	0.126258	0.115314	0.347175	0.998082	0.695085	0.436422	0.576228	0.012043
HAPLN3	0.036131	0.776829	1.35187	0.0138332	0.980373	0.998082	0.0747134	0.000117892	0.990219	0.0120603
CARD11	-0.0536816	0.390788	0.519709	0.183503	0.463444	0.998082	0.0507212	0.00276616	0.480375	0.0120603
PRKCA	-0.0833798	0.203641	0.274806	0.105039	0.323857	0.998082	0.180367	0.0320014	0.588066	0.0120603
C19orf67	-0.315508	1.29671	1.43832	0.920506	2.11453	0.998082	0.212191	0.107366	NA	0.0120603
PDIA4	0.0270798	0.161386	0.190888	0.181483	0.218342	0.998082	0.0985583	0.0264878	0.0685659	0.0122873
IFI16	0.187393	0.140795	0.492798	0.202759	0.468351	0.984818	0.589605	0.00568491	0.433166	0.0123575
MTG1	-0.215612	-0.409729	-0.387581	-0.209017	-0.364911	0.833111	0.0060893	0.00516728	0.250346	0.012373
ZNF785	-0.0990786	-0.363154	-0.27991	-0.368462	-0.345043	0.998082	0.0117837	0.0414391	0.010714	0.0124898
BOK	0.424703	0.209396	0.494833	-0.21812	0.778593	0.890195	0.640676	0.130239	0.657658	0.0125135
SERPINB8	0.00536563	0.423265	0.864086	0.30009	0.629774	0.998082	0.146009	0.000159769	0.376941	0.0125234
CYBRD1	0.010095	-0.274084	-0.577088	-0.171973	-0.621195	0.998082	0.384615	0.0174661	0.654952	0.0125468
KPNA3	0.0149449	0.103591	0.162371	-0.105069	-0.278551	0.998082	0.477291	0.163962	0.504961	0.012564
TATDN2	0.118837	0.0531561	0.0491388	-0.257482	-0.358704	0.998082	0.810101	0.795356	0.12574	0.012564
IQGAP1	-0.069703	0.183686	0.293535	0.240176	0.28123	0.998082	0.159805	0.00624592	0.0604106	0.0126129
MRPL14	0.202507	0.396414	0.406563	0.407963	0.293262	0.680462	0.000592276	0.000131341	0.00042049	0.0126223
EFNB1	0.229219	-0.0224927	0.205695	-0.0620364	0.374186	0.805022	0.931909	0.202229	0.815879	0.0126223
DDR1	0.0472986	0.260224	0.3474	0.0782415	0.421531	0.998082	0.191707	0.0390807	0.790587	0.0126307
MMADHC	0.0782053	0.158389	0.187229	0.319342	0.236341	0.998082	0.149424	0.0492364	0.000690915	0.0126472
PLA2G4F	-0.0239974	-0.108554	-0.459338	-0.794102	-1.24492	0.998082	0.892024	0.409296	0.173648	0.0126472
RAB8B	0.0778448	0.0776914	0.31774	0.157194	0.43872	0.998082	0.775502	0.0779207	0.541401	0.0126781
KNSTRN	0.00903969	0.0603297	0.0355694	0.0060579	-0.336867	0.998082	0.766968	0.843794	0.98593	0.0127922
PRKRIR	0.0374954	0.0409616	0.0276647	-0.174245	-0.371931	0.998082	0.863502	0.896898	0.382714	0.012822
RN7SL467P	0.0788863	0.633054	0.53484	0.484032	0.578241	0.998082	0.00843648	0.0181996	0.0635275	0.0128356
TBL3	0.00768914	-0.176488	-0.0975282	-0.444062	-0.670316	0.998082	0.645921	0.784634	0.171856	0.0128544
MYBL2	-0.0588987	-0.159981	-0.0555894	-0.395516	-0.580235	0.998082	0.624448	0.861649	0.153918	0.0128722
OGFRL1	0.0676677	0.209154	0.585749	0.243323	0.506361	0.998082	0.428709	0.00205195	0.372752	0.0128965
LAS1L	-0.0143831	-0.196248	-0.0795976	-0.109389	-0.292331	0.998082	0.146778	0.571877	0.501079	0.0129154
ARHGEF34P	0.00107037	0.367602	0.314213	0.241402	0.545	0.999289	0.146301	0.17947	0.421972	0.0129303
TRIM45	-0.0267416	-0.514397	-0.922381	-0.206951	-0.799827	0.998082	0.165757	0.0023052	0.667724	0.0129565
FUT8	-0.163595	0.662215	0.652537	0.45423	0.591389	0.998082	0.00609078	0.00360681	0.100509	0.0129565
ATR	0.0737583	-0.358291	-0.469234	-0.163808	-0.525739	0.998082	0.138932	0.0233656	0.608814	0.0129565
TMED7	0.0669261	0.306145	0.366706	0.152322	0.271127	0.998082	0.00573125	0.000221671	0.271322	0.0129889
TSPY26P	-0.0225417	-0.473944	-0.852596	-0.335181	-0.522788	0.998082	0.0367874	1.0061e-05	0.175276	0.0130261
ATP6V0A2	-0.0832564	0.39968	0.340571	-0.38586	-0.41557	0.998082	0.0204897	0.0369448	0.0352154	0.0131211
RNF181	0.182038	0.316413	0.476539	0.389038	0.390899	0.95564	0.0683428	0.00106438	0.0225849	0.0131678
RPIA	0.0276466	0.10305	0.113233	-0.0760062	-0.418344	0.998082	0.670817	0.575683	0.792712	0.0131678
CAPZB	0.0834229	0.186107	0.239296	0.0893445	0.161093	0.924096	0.00476911	3.90399e-05	0.277476	0.013195
PNMAL1	0.0653318	-0.664486	-1.18192	-0.270986	-0.631096	0.998082	0.0118355	1.77448e-07	0.434479	0.0133084
AMDHD2	-0.0247927	-0.237804	-0.652147	-0.328645	-0.664905	0.998082	0.497259	0.0111656	0.345147	0.0133343
COX4I1	0.158453	0.24881	0.300588	0.290728	0.270593	0.848295	0.0319983	0.00350057	0.0126016	0.0133963
C1orf74	0.113538	-0.122851	-0.233063	-0.0863603	-0.44671	0.998082	0.623133	0.217497	0.760421	0.0134239
ANKLE1	-0.434324	-0.591018	-0.745004	-0.641643	-0.803393	0.888108	0.107773	0.0181315	0.0704422	0.0134284
CRYBG3	0.338699	-0.152394	0.38048	0.0749643	0.59156	0.866095	0.663359	0.127403	0.866778	0.0134633
FUT3	0.447101	0.944093	1.27249	0.215309	1.59677	0.998082	0.235415	0.0553182	0.863778	0.013491
CHRM2	-0.341803	-0.733576	-1.18291	-0.527284	-1.0453	0.998082	0.126382	0.00294194	0.341582	0.0135018
TSPYL1	-0.00826203	0.108262	0.0522231	-0.0962166	-0.203423	0.998082	0.278626	0.604233	0.377451	0.0135018
GXYLT2	0.399469	0.587806	1.34641	0.711307	1.18281	0.998082	0.324919	0.00267159	0.234559	0.0135377
E2F2	-0.357708	-0.564703	-1.04187	-0.4533	-0.769625	0.951122	0.107281	0.000275818	0.231205	0.0136537
MAP1LC3B	0.0618165	0.410023	0.596513	0.17606	0.510756	0.998082	0.0705393	0.00198406	0.565666	0.013656
RAB10	0.0435254	0.197151	0.302454	0.143115	0.275137	0.998082	0.118474	0.00396309	0.324627	0.0136571
CNPY4	0.00716082	-0.514812	-0.631592	-0.117006	-0.503669	0.998082	0.0168309	0.000862194	0.7156	0.013671
ELP6	0.0586766	-0.230599	-0.275541	-0.0828414	-0.343234	0.998082	0.15344	0.0454915	0.701747	0.0136969
MUT	0.0519475	0.175479	0.10938	0.358556	0.256611	0.998082	0.144985	0.353697	0.000451887	0.0137115
FANCG	-0.0369484	-0.389156	-0.390103	-0.143776	-0.54326	0.998082	0.119458	0.0845822	0.678362	0.0137255
AP3M2	-0.111001	-0.409136	-0.314499	-0.0369643	-0.430611	0.998082	0.0267964	0.0778871	0.91219	0.0137282
PUM1	0.109097	0.117657	0.0671009	0.101088	0.22207	0.940758	0.288138	0.535039	0.407155	0.0138035
STMN1	-0.00884584	-0.286155	-0.346244	-0.000455879	-0.384236	0.998082	0.100218	0.0235207	0.998934	0.0138645
CASC4	0.061127	0.264213	0.163991	0.275603	0.234998	0.998082	0.00661788	0.0954306	0.00554709	0.0138645
IL1RAP	0.188434	0.313526	0.42847	0.351986	0.642551	0.998082	0.334475	0.113478	0.29482	0.0138645
SNAPC1	0.166769	0.32992	0.99729	0.13653	0.630552	0.998082	0.300973	1.06622e-05	0.749447	0.0138876
RB1	-0.107896	-0.0720505	0.0263578	0.315056	0.313504	0.998082	0.705851	0.883929	0.0222749	0.0138876
PHF3	-0.00889299	0.19322	0.132287	0.273649	0.301991	0.998082	0.179317	0.337702	0.0454668	0.0138942
PATL1	0.00429485	0.283895	0.46033	0.170375	0.342811	0.998082	0.0620986	0.000275567	0.35716	0.0139417
CLEC5A	1.9708	-0.798032	3.12579	-1.05621	3.06976	0.801227	NA	0.00979002	NA	0.0139461
PID1	0.708083	0.596415	0.864489	0.391286	0.96983	0.622464	0.208989	0.0230647	0.478049	0.0139461
PELO	0.234253	0.186723	0.475983	0.251372	0.428286	0.903345	0.403701	0.00361419	0.250346	0.0140839
BIRC6	-0.0120025	-0.366643	-0.389455	-0.194113	-0.352668	0.998082	0.0133076	0.00397368	0.291439	0.0140839
CDS2	0.045708	0.554892	0.417205	0.429593	0.389345	0.998082	0.000296118	0.00541963	0.010428	0.0140839
FXN	-0.0818995	-0.0900799	0.0696877	-0.244183	-0.471834	0.998082	0.751258	0.779007	0.316735	0.0141332
KIF15	-0.072879	-0.29745	-0.412975	-0.0797016	-0.499711	0.998082	0.218029	0.0403132	0.82045	0.014143
CCL8	3.45535	2.21148	6.95757	0.261736	5.18096	0.776538	NA	0.000230417	NA	0.0141498
PEX13	-0.0182799	0.395041	0.316701	0.289299	0.43144	0.998082	0.0347792	0.0778776	0.171249	0.0141698
PFN1	0.100643	0.344096	0.361581	-0.00262079	0.228162	0.971808	0.000102316	1.26328e-05	0.991726	0.0141721
CCDC74A	-0.100388	-0.161237	-0.94385	-0.550255	-0.808191	0.998082	0.732926	0.00263036	0.143224	0.0141721
HAPLN4	-0.703312	-0.625523	-1.69155	-0.85503	-1.09653	0.749092	0.243812	4.68281e-05	0.091136	0.0142684
ZNF135	-0.16521	-0.516756	-0.601429	-0.158419	-0.505071	0.998082	0.0187998	0.0018286	0.586821	0.0143637
TSC22D4	-0.103025	-0.149558	-0.152577	0.0739382	0.330478	0.998082	0.392189	0.315775	0.738898	0.0143637
GPR146	0.193793	-0.0971441	-0.119017	1.04294	1.36065	0.998082	0.923661	0.885001	0.10665	0.0143637
ENKUR	0.71418	1.15466	1.37165	0.434721	1.99161	0.998082	0.24709	0.105062	0.760299	0.0144316
SPIN2A	-0.346866	-0.429191	-1.22198	-0.301092	-1.47384	0.998082	0.597302	0.0382812	0.750134	0.0144443
TBC1D23	0.0151269	0.171039	0.130803	0.297418	0.315334	0.998082	0.281429	0.373377	0.0355996	0.0144443
UBAP1	0.109536	0.0942578	0.169372	0.303654	0.310828	0.998082	0.59638	0.216859	0.0280194	0.0144584
TNFRSF10A	-0.0347622	0.684973	0.759297	0.21509	0.481967	0.998082	0.00032234	1.29064e-05	0.425534	0.0144626
ADAMTS1	0.109583	0.209992	0.78923	0.0201558	0.537252	0.998082	0.464013	6.366e-05	0.964634	0.0144626
FLT1	0.770438	0.938779	1.03088	-0.088496	1.33485	0.874688	0.14906	0.0643231	0.937504	0.0145162
GLIPR1	0.44958	0.128706	0.877088	-0.166083	0.701807	0.769121	0.768737	0.000895987	0.722427	0.0145287
ORMDL1	-0.0379838	-0.113801	-0.036494	-0.0253597	-0.296518	0.998082	0.474232	0.819572	0.91311	0.014612
ELMSAN1	-0.146161	-0.352804	-0.0490334	-0.216529	0.301303	0.946821	0.00571751	0.764034	0.139635	0.014637
PGBD1	-0.0574437	-0.320964	-0.357406	-0.328025	-0.518863	0.998082	0.201378	0.0955975	0.185101	0.0146385
SNCG	0.149994	-0.758159	-0.964171	-0.38501	-0.680116	0.998082	0.00920136	0.000181422	0.253934	0.0146714
KCTD10	-0.0404268	0.240714	0.313528	-0.132846	0.316302	0.998082	0.096043	0.0115981	0.46125	0.014678
ATF2	0.0229095	0.383821	0.372645	0.309181	0.311382	0.998082	0.00252375	0.00158174	0.0247516	0.0146875
OSBPL5	0.173247	-0.137183	0.723195	-0.118903	0.445316	0.993756	0.597191	8.6454e-06	0.686422	0.0146923
KBTBD6	0.001667	-0.0292231	-0.0995351	-0.116991	-0.376191	0.998111	0.909184	0.592377	0.608739	0.0146923
AC243547.1	0.0084016	-0.518434	-0.770204	-0.343547	-0.500153	0.998082	0.014857	3.07257e-05	0.15644	0.0147067
AMDHD1	-0.740602	-0.471906	-0.586923	-0.322785	-0.981578	0.586929	0.330216	0.149764	0.561669	0.0147343
MTHFS	0.252951	0.254786	0.123193	0.490228	0.438625	0.866246	0.24132	0.575598	0.0094955	0.0147343
BRD9	-0.0939986	-0.0275997	-0.0223795	-0.200183	-0.287456	0.998082	0.888337	0.892051	0.146051	0.0148542
FGA	-0.0609642	1.6905	1.66164	0.423457	0.958414	0.998082	2.70201e-06	1.505e-06	0.434203	0.0148963
ZNF30	0.0562552	-0.058464	-0.545868	-0.019878	-0.860585	0.998082	0.919935	0.136869	0.980662	0.0149508
TMEM25	0.11928	-0.401402	-0.508063	-0.257986	-0.540077	0.998082	0.105833	0.0186959	0.376713	0.0149775
TOR1AIP2	-0.0362381	-0.0636118	0.0312299	0.0295822	0.295607	0.998082	0.728559	0.851042	0.898349	0.015008
TCP11L2	-0.216373	0.104495	-0.128022	0.405772	0.946588	0.998082	0.873088	0.81197	0.455745	0.0151508
GPR37L1	-0.29973	-0.537609	0.318251	0.755512	1.28923	0.998082	0.511746	0.648095	0.264898	0.015223
GLB1L2	-0.0420355	-0.376266	-0.43047	-0.327401	-0.41208	0.998082	0.0369648	0.007661	0.0927804	0.0152255
RNF41	0.145698	0.433291	0.628231	0.133607	0.398798	0.998082	0.0101905	1.58901e-05	0.584747	0.0152465
PIK3R4	0.152336	-0.100547	-0.147212	-0.0286709	-0.509166	0.998082	0.748689	0.560272	0.944632	0.0152694
CTSB	0.0954235	0.12358	0.232326	0.0306231	0.355505	0.998082	0.52738	0.126813	0.914656	0.0153031
PRMT3	0.166037	-0.0843214	-0.164578	-0.175289	-0.566585	0.998082	0.812835	0.554379	0.617528	0.015362
MAP2K7	-0.467901	-0.242828	-0.211332	-0.406103	-0.313717	0.00129089	0.0920793	0.113191	0.00187167	0.0153636
PIR	0.0830646	1.02599	1.0287	0.909012	0.653627	0.998082	5.31987e-05	1.73018e-05	0.000681705	0.0153706
GLRX	0.400956	0.275403	0.515746	0.53434	0.817323	0.942907	0.547974	0.143791	0.191872	0.0153706
SERPINB9	0.411733	0.0680462	0.299979	0.482229	0.580104	0.679642	0.858721	0.249323	0.077474	0.0154102
CALCR	0.413973	-0.453741	-0.850364	1.29926	1.22157	0.998082	0.536611	0.138621	0.0152972	0.0154428
STRIP1	-0.0847785	-0.144139	-0.0834489	-0.281633	-0.320802	0.998082	0.3882	0.605453	0.0559795	0.0154933
PELP1	0.035264	-0.0623394	-0.0562318	-0.284994	-0.326766	0.998082	0.7592	0.746257	0.0592154	0.0154933
ZMYND19	-0.0333085	0.162854	0.189064	-0.263087	-0.407189	0.998082	0.444664	0.294458	0.188104	0.0155304
DFFB	0.0311817	-0.112144	-0.0606277	-0.345394	-0.522306	0.998082	0.723128	0.828589	0.170054	0.0155304
SIRT3	-0.0290894	-0.321399	-0.402198	-0.225608	-0.335489	0.998082	0.0301988	0.00173184	0.165243	0.0155416
TJP2	0.00115544	0.137949	0.126349	0.338628	0.312657	0.998725	0.400085	0.392808	0.0138958	0.0155621
PRPF31	0.0358353	-0.169831	-0.144699	-0.446349	-0.375498	0.998082	0.386645	0.411481	0.00526837	0.0155811
SPG7	-0.185553	-0.460436	-0.542591	-0.330774	-0.31895	0.863937	0.000320529	3.20946e-06	0.0192872	0.0156004
AK7	0.0211391	0.783808	0.830589	0.805926	0.729308	0.998082	0.011667	0.00317933	0.0107141	0.0156652
FOXS1	0.0768838	-0.0966763	-1.28651	0.365147	-3.35547	0.998082	0.953726	0.241748	NA	0.0156798
FAM63B	-0.0831605	0.156149	0.068716	0.289336	0.379403	0.998082	0.44335	0.736457	0.112852	0.0156798
LAMA4	0.134558	-0.565275	-0.963487	-0.342585	-0.70536	0.998082	0.0769828	0.000278603	0.378691	0.0157213
CCDC88B	0.554343	0.277579	0.0332423	0.164658	0.81684	0.742189	0.562926	0.951841	0.782298	0.0157548
CTTNBP2	-0.934156	-0.652964	-0.975859	-0.354319	-1.01334	0.26486	0.169015	0.0165205	0.545438	0.0158581
SIGMAR1	-0.0356226	-0.182039	-0.215952	-0.281574	-0.340532	0.998082	0.290071	0.141204	0.0793008	0.0158777
ZNF337	-0.165371	-0.72284	-0.519487	-0.228538	-0.341251	0.942907	3.60405e-08	4.85181e-05	0.170054	0.0159752
NRG3	0.134422	0.726836	0.786591	0.878159	1.09745	0.998082	0.170837	0.0924927	0.0948074	0.0160443
IL10RB	0.087006	0.0357104	0.0414849	0.199769	0.516556	0.998082	0.923186	0.892423	0.513797	0.016056
ELOVL4	-0.0419969	-0.348503	-0.553704	-0.298672	-0.82152	0.998082	0.415645	0.109474	0.527941	0.0160614
EHD3	-0.0686142	-0.26966	-0.782218	-0.405765	-0.588856	0.998082	0.379458	0.000463018	0.14804	0.0160648
DUSP3	0.106417	0.341675	0.426098	0.215948	0.324266	0.998082	0.0135764	0.00050553	0.18389	0.0160767
KIRREL	0.246666	-0.043739	0.464709	-0.286779	0.493822	0.940758	0.89738	0.0195595	0.269748	0.0160885
NPIPB3	-0.464308	-0.59281	-0.414341	-0.760112	-0.490195	0.270554	0.00367186	0.0395728	0.000116289	0.0161746
SLC25A17	0.0775445	0.0577691	0.0678676	-0.0840015	-0.385675	0.998082	0.813236	0.738928	0.744923	0.0163952
CA5B	-0.122679	0.969571	1.11719	0.457822	0.907729	0.998082	0.0124187	0.00131495	0.362154	0.0164439
ISOC1	0.179022	0.307713	0.490048	0.182879	0.359625	0.940758	0.0580078	0.000298206	0.355532	0.0165173
ZBTB8B	-0.119389	-0.905601	-0.690035	-0.338784	-0.727066	0.998082	0.00362651	0.0179965	0.385384	0.0165752
ASB16	-0.613414	-0.869469	-1.11722	-0.989119	-0.862692	0.666774	0.0240415	0.00094857	0.0079632	0.0166012
CPA4	-0.235945	-0.702444	-0.906857	-0.45365	-1.21383	0.998082	0.244258	0.077253	0.520889	0.0166012
PHF21A	0.0557928	-0.285579	-0.0606976	0.200054	0.41949	0.998082	0.163909	0.794517	0.393984	0.016678
FBXO42	0.04748	-0.0393318	0.000384579	0.107846	0.309647	0.998082	0.849999	0.998723	0.568775	0.016678
CTTNBP2NL	-0.0329368	0.117088	0.197972	0.0983326	0.39575	0.998082	0.612613	0.273854	0.711019	0.0167064
KIAA1522	-0.0786817	0.156282	0.118785	0.181888	0.379577	0.998082	0.443854	0.529465	0.392027	0.0167064
ADRB2	0.362759	0.305159	2.06116	0.129411	1.73362	0.998082	0.804358	0.00186161	NA	0.0167936
TMEM180	-0.571191	-0.955942	-0.702013	-0.645664	-0.737322	0.585905	0.00204168	0.0169945	0.0568587	0.0167991
NELFCD	-0.127714	-0.337116	-0.247967	-0.324228	-0.349738	0.998082	0.0279741	0.0969686	0.0447702	0.0167991
GPRC5A	0.0567473	0.210796	0.385487	0.38005	0.876662	0.998082	0.692866	0.348636	0.45302	0.0168536
GLCE	0.181781	0.194986	0.0682516	0.39153	0.321146	0.889712	0.224601	0.689819	0.00459805	0.0168536
CRB3	0.0100273	0.512006	0.458682	0.239179	0.493456	0.998082	0.0162059	0.022254	0.38553	0.0168572
LEPROT	-0.198277	0.252092	0.177303	0.176804	0.377325	0.936456	0.166731	0.309726	0.40517	0.0168572
HMGN3	0.136796	-0.118497	-0.263692	0.0505114	-0.396117	0.998082	0.60398	0.122635	0.867418	0.0168595
GNB1	0.106212	0.234095	0.381442	0.0625787	0.209504	0.940758	0.0086073	5.80645e-07	0.643177	0.0169105
UBE2H	-0.0277307	0.243783	0.261838	0.197404	0.30236	0.998082	0.0791227	0.0357381	0.198654	0.0169602
KIAA1467	0.186582	-0.0931116	0.00532179	0.336445	0.461274	0.993504	0.768238	0.98654	0.133952	0.0169602
CCDC66	-0.223418	-0.39496	-0.437448	-0.458667	-0.56566	0.993256	0.142915	0.0657467	0.0871462	0.0169808
RUNX1	-0.103074	0.67253	0.714591	0.114391	0.476685	0.998082	0.000491239	6.13586e-05	0.722925	0.0169857
ERMARD	-0.118871	-0.512215	-0.893161	-0.219113	-0.514368	0.998082	0.0292367	4.88775e-06	0.442227	0.016993
FNDC5	0.488245	-1.06316	-2.02537	-0.839331	-1.3745	0.998082	0.092622	0.000119297	0.227013	0.017165
ZNF664	-0.0483619	0.00158208	-0.0220603	-0.0910769	-0.1955	0.998082	0.991653	0.841408	0.407944	0.0172227
PTDSS1	0.0584256	-0.0471459	-0.0730284	-0.179152	-0.379712	0.998082	0.851418	0.719251	0.40076	0.0172605
NRAS	0.0926135	0.240938	0.319783	0.23316	0.187557	0.944846	0.00197759	3.43603e-06	0.00363632	0.017289
CSPG4P12	-0.632398	-0.522025	-0.988592	-0.556696	-0.757895	0.486731	0.14906	0.000767943	0.128019	0.017289
BCL2L15	-0.360377	2.11901	1.92253	0.878957	1.51813	0.998082	0.000593405	0.00097291	0.274992	0.017289
TRIP10	0.0557806	0.0544931	0.333654	0.0708204	0.328052	0.998082	0.797569	0.0110808	0.757761	0.017289
KIF18B	-0.597327	-0.475116	-0.478338	-0.544739	-0.544852	0.0989803	0.052302	0.0324029	0.0268652	0.017289
NCAPD3	-0.130084	-0.180147	-0.291802	-0.259355	-0.404949	0.998082	0.402796	0.0924676	0.207026	0.0173558
ADORA2B	0.113111	-0.244745	-0.0700697	0.498275	0.606809	0.998082	0.508092	0.846332	0.0839962	0.0174099
C12orf10	0.0598004	-0.0563035	-0.107569	-0.218338	-0.281509	0.998082	0.749576	0.422892	0.101533	0.0174919
SUMO3	0.101495	0.0568076	0.0340527	-0.182623	-0.205479	0.940758	0.639259	0.759992	0.0567969	0.0175162
FAM64A	-0.198966	-0.292213	-0.524176	-0.222193	-0.482961	0.984818	0.225125	0.00617745	0.403892	0.0175526
SOAT1	0.0836427	0.534626	0.799201	0.575534	0.458345	0.998082	0.00590172	2.22934e-06	0.00357249	0.017587
COPG2	0.0600247	0.0728058	-0.0150101	-0.0197631	-0.286079	0.998082	0.672376	0.933029	0.931793	0.0176095
LEPR	0.903906	0.614756	0.649897	1.31914	1.18106	0.612895	0.323895	0.228382	0.0120165	0.0177059
TNFSF8	1.00338	-3.00623	2.14485	-0.814421	3.01072	0.998082	0.143357	0.101982	NA	0.0177405
ASPN	-0.24484	-0.639517	-1.79562	0.236822	-0.914082	0.998082	0.143758	8.43727e-08	0.696381	0.017779
MYO1C	-0.0977256	0.255305	0.354462	0.113396	0.384201	0.998082	0.173646	0.0246318	0.649938	0.017779
PLEKHH3	0.133785	0.175512	0.393096	-0.0516014	0.476748	0.998082	0.513465	0.0488574	0.891425	0.017779
PHC2	0.104038	0.0415351	0.278638	0.0334683	0.242228	0.981472	0.790821	0.00343213	0.856573	0.0178008
MYD88	0.0941856	0.270685	0.392816	-0.0505027	0.333946	0.998082	0.0793862	0.00260864	0.840025	0.0178137
ABCA12	0.0450659	0.412867	0.457894	0.746262	1.67601	0.998082	0.695335	0.603853	0.447752	0.0178137
DHX33	-0.14322	0.219421	0.242651	-0.308279	-0.460957	0.998082	0.359946	0.241121	0.184994	0.0178243
SH2B1	-0.111359	-0.207475	-0.398489	-0.194504	-0.447284	0.998082	0.382615	0.0313874	0.452129	0.0178276
PDGFD	-0.0785688	-0.53958	-0.781737	-0.340011	-0.67368	0.998082	0.083941	0.0032587	0.360763	0.0178501
PROM1	0.137547	0.992839	0.921583	0.418096	0.51977	0.998082	4.83204e-07	1.50288e-06	0.0976661	0.0178895
DENND3	0.218655	0.0767039	0.410716	0.162723	0.817906	0.998082	0.893109	0.277562	0.783184	0.0178895
MEST	0.0581757	-0.556383	-0.651122	-0.339397	-0.575924	0.998082	0.0286896	0.00424705	0.266774	0.0179987
EHD4	-0.100359	0.611568	0.680313	0.178748	0.356655	0.998082	1.06394e-05	1.40857e-07	0.370463	0.0180366
GNRHR2	-0.109159	-0.0944631	-1.02012	0.0373757	-1.54627	0.998082	0.921487	0.113259	NA	0.0180402
PLA2G4C	0.685917	0.263171	0.819291	-0.281964	1.33728	0.951122	0.776615	0.17711	0.791475	0.0180849
COQ10B	0.0375779	0.400816	0.737422	0.102396	0.493436	0.998082	0.0808888	6.84725e-05	0.772165	0.0181057
NLRP1	0.139743	-0.479118	-0.8257	-0.449593	-0.643659	0.998082	0.117161	0.00096204	0.15804	0.0181243
CC2D2A	-0.24254	-0.299061	-0.533855	-0.116295	-0.668472	0.998082	0.399719	0.0593382	0.810919	0.0181339
PDE4D	-0.0995118	-0.0796292	0.554107	-0.00652276	0.526886	0.998082	0.819776	0.00868321	0.991726	0.0181493
ZSWIM6	0.00967897	0.427779	0.611061	0.0541549	0.320455	0.998082	0.00130029	1.41144e-07	0.82045	0.0182157
RTEL1	-0.385123	-0.702504	-0.87313	-0.621061	-0.615035	0.8153	0.00790885	0.000235598	0.0261272	0.0182162
PPAP2C	-0.0745184	-0.10441	-0.0510828	-0.627743	-0.447815	0.998082	0.703729	0.838176	0.000751827	0.0182162
RASEF	-0.101103	0.07854	0.0913873	0.00188509	0.325361	0.998082	0.697999	0.586775	0.996511	0.0182292
SMTN	-0.0944132	-0.0765833	0.481595	-0.311927	0.644107	0.998082	0.859993	0.0820029	0.394728	0.0182896
HMGCL	-0.0232415	-0.00776423	0.017816	0.396608	0.372845	0.998082	0.977493	0.94161	0.018473	0.0183173
GAREML	0.13062	-0.468286	-0.419166	-0.467452	-0.641285	0.998082	0.125948	0.138721	0.132182	0.0184222
RMDN3	0.08122	0.0623848	0.0688205	-0.0977885	-0.241556	0.998082	0.670817	0.566675	0.480375	0.0184741
STUB1	0.0199602	-0.0670978	0.00331289	-0.137425	-0.329601	0.998082	0.746465	0.987722	0.476052	0.0185039
CREB5	0.486432	0.174759	0.737405	0.0307093	0.91434	0.936857	0.766592	0.057406	0.970943	0.0185272
WDR83	-0.203308	-0.546002	-0.42751	-0.293544	-0.605579	0.998082	0.0476352	0.100879	0.374731	0.0185289
ZCCHC14	-0.209924	0.0896283	-0.0401993	-0.324035	-0.224862	0.320637	0.465942	0.742285	0.000527248	0.0186486
PCBP1	0.025978	0.0679937	0.200497	0.127438	0.1726	0.998082	0.477291	0.00330525	0.137313	0.018652
TPM1	0.0371244	0.0362669	0.352179	-0.0705108	0.337744	0.998082	0.875002	0.00979653	0.77081	0.0187053
MECR	0.000374816	-0.0971213	-0.247136	-0.287692	-0.443909	0.99931	0.724535	0.212872	0.196076	0.0187068
CENPBD1	-0.0245178	-0.271367	-0.347261	-0.215048	-0.371102	0.998082	0.130911	0.0222052	0.2554	0.0187138
DDIT4	0.118964	0.435953	0.862347	0.160279	0.563918	0.998082	0.0999442	5.57913e-05	0.667451	0.0188092
GPR63	-0.345696	0.108193	-0.965707	0.128475	-0.626406	0.906896	0.784699	6.65246e-05	0.763112	0.0188118
ELF1	0.103681	0.192119	0.224221	0.28597	0.332029	0.998082	0.257724	0.123963	0.0732168	0.0188248
CHCHD4	-0.0260165	0.0152085	-0.10069	-0.0211689	-0.415178	0.998082	0.960056	0.637462	0.948854	0.0188736
SLC25A13	-0.0260981	-0.0392525	-0.0189677	-0.185294	-0.231881	0.998082	0.79363	0.890358	0.0977673	0.0188802
IFRD1	-0.0137582	0.260272	0.534509	0.159972	0.352858	0.998082	0.125417	6.21216e-05	0.43396	0.0189073
CHUK	0.125116	0.199706	0.326749	-0.115474	-0.327431	0.996134	0.214494	0.011615	0.565421	0.0189241
CSTF3	-0.0270311	-0.106616	-0.216307	0.04007	-0.271816	0.998082	0.480624	0.0614588	0.841874	0.0189391
SV2A	0.10114	-0.201235	-0.404137	-0.273117	-0.56577	0.998082	0.525995	0.0982437	0.384485	0.0190566
MED8	0.137423	0.184572	0.219579	0.185468	0.238074	0.889712	0.107522	0.0265676	0.110017	0.0191821
RAP2C	0.23585	0.533217	0.565248	0.0808796	0.668795	0.998082	0.0895794	0.0454242	0.877786	0.0192442
RP11-288G11.3	-0.717298	-0.616653	-0.368288	-0.355197	-1.35917	0.911461	0.374379	0.571311	0.668709	0.0194726
SSBP4	0.0359848	-0.201798	-0.212502	-0.252101	-0.276645	0.998082	0.131749	0.0743811	0.05481	0.0195267
PRKDC	0.122383	-0.389022	-0.320833	-0.254911	-0.444145	0.998082	0.0558986	0.0977044	0.290588	0.0196028
EIF2B4	-0.0852887	-0.137988	-0.0792737	-0.288387	-0.260824	0.998082	0.314586	0.544983	0.0130653	0.0196128
FBXL6	-0.265219	-0.432622	-0.272765	-0.451662	-0.483481	0.911461	0.0503153	0.213018	0.0478477	0.0196207
SOX21	-0.350845	-0.090825	-0.700347	-0.534301	-1.09793	0.998082	0.905514	0.149649	0.39013	0.0196245
[truncated: 3,465 more rows]
