# Supplementary material for: Neutrophil prime unique transcriptional responses in intestinal organoids during infection with nontyphoidal Salmonella enterica serovars
Source: mSphere. 2024 Nov 20;9(12):e00693-24. doi: 10.1128/msphere.00693-24 (PMC11656734; doi:10.1128/msphere.00693-24)
Supplement: Table S5 — Primer sequences for qRT-PCR analysis. [file msphere.00693-24-s0006.xlsx]

## Sheet: Sheet1
Target	Primer sequence
GAPDH-fwd	CTCTGCTCCTCCTGTTCGAC
GAPDH-rev	TTAAAAGCAGCCCTGGTGAC
IL6-fwd	GATTCAATGAGGAGACTTGCC
IL6-rev	TGTTCTGGAGGTACTCTAGGT
CXCL10-fwd	ACGTGTTGAGATCATTGCT
CXCL10-rev	AAATTCTTGATGGCCTTCGA
IL8-fwd	CCTTCCTGATTTCTGCAGC
IL8-rev	AGTTCTTTAGCACTCCTTGG
S100A8-fwd	CGAGTGTCCTCAGTATATCAGG
S100A8-rev	GATATCCAACTCTTTGAACCAGAC
S100A9-fwd	AATTCAAAGAGCTGGTGCG
S100A9-rev	CCATGATGTGTTCTATGACCT
ATIC-fwd	ATAAAGATTTGCCAGAGTCTGC
ATIC-rev	ATACGAGACTGCTGTCCTG
PUS1-fwd	CATTCGGATTCTGGGACTG
PUS1-rev	AGGTAGCAATAGGTCCTGG
ACAT2-fwd	CGGACCATCATAGGTTCCT
ACAT2-rev	GACTTCTTTGATGACAGTGGA
ACLY-fwd	GTGGATGAGAAACTGAATCCT
ACLY-rev	GGCCAGAATTTCTTTCTTGTC
SELE-fwd	CGTGGAGATCTACATCAAGAG
SELE-rev	GTATTGGTACAGGCAGCTG
IL1B-fwd	CTCGCCAGTGAAATGATGG
IL1B-rev	TGGAAGGAGCACTTCATCTG
TNF-fwd	CTCTAATCAGCCCTCTGGC
TNF-rev	GAGGGTTTGCTACAACATGG
DEFB4-fwd	GCCATGAGGGTCTTGTATCTC
DEFB4-rev	CAGGTAACAGGATCGCCTATAC
PI3-fwd	CAGCTTCTTGATCGTGGTG
PI3-rev	CCTTTAACAGGAACTCCCGT
